# Supplementary material for: The citrate transporter SLC13A5 as a therapeutic target for kidney disease: evidence from Mendelian randomization to inform drug development
Source: BMC Med. 2023 Dec 18;21:504. doi: 10.1186/s12916-023-03227-5 (PMC10729503; doi:10.1186/s12916-023-03227-5)
Supplement: Supplementary file 2 — Additional file 2: Table S1. Single-nucleotide polymorphisms used as instruments for SLC13A5 inhibition. Genetic associations with plasma citrate are presented for variants within 200kB of the SLC13A5 gene. SNP: single-nucleotide polymorphism. Table S2. Annotation of the functional consequences of the single-nucleotide polymorphisms used to instruments SLC13A5 inhibition using the PhenoScanner version 2 database. Table S3. Associations of the variants employed as instruments for SLC13A5 inhibition in the PhenoScanner version 2 database below the recommended threshold ofP<5x10-5, which accounts for multiple testing of the 1490 included genome-wide association studies. Table S4. Inverse-variance weighted Mendelian randomization sensitivity analyses using a pruning correlation threshold of r2<0.01 for variants employed as instruments. The exposure is genetically proxied SLC13A5 inhibition, as in the main analysis. This sensitivity analysis is performed for the primary outcomes, related to kidney traits. Table S5. Results of the genetic colocalisation analysis. H0 signifies the probability that there is no genetic association in the SLC13A5 gene region with either plasma citrate or the considered outcome. H1 signifies the probability that there is only an association with plasma citrate. H2 signifies the probability that there is only an association with the outcome. H3 signifies the probability that there is an association with plasma citrate and the outcome that is attributable to distinct causal variants. H4 signifies the probability that there is an association with plasma citrate and the outcome that is attributable to a shared causal variant. Table S6. Metabolome-wide Mendelian randomization analysis investigating the associations of genetically proxied SLC13A5 inhibition with plasma metabolites. CI: confidence interval. Table S7. Metabolome-wide Mendelian randomization analysis investigating the associations of genetically proxied SLC13A5 inhibition with urine me [file 12916_2023_3227_MOESM2_ESM.xlsx]

## Sheet: Table S1
Table S1. Single-nucleotide polymorphisms used as instruments for SLC13A5 inhibition. Genetic associations with plasma citrate are presented for variants within 200kB of the SLC13A5 gene. SNP: single-nucleotide polymorphism.
SNP	Chromosome	Position (hg19)	Effect allele	Other allele	Effect allele frequency	Effect	Standard error	P	F-statistic
rs650930	17	6580851	T	C	0.35327	0.0403026	0.00431561	3.69999e-21	87.2131
rs112231766	17	6584036	G	T	0.024931	-0.104781	0.0149169	1.59993e-12	49.341
rs6502966	17	6588586	A	G	0.171454	-0.095239	0.00687644	1.69981e-44	191.824
rs218688	17	6589137	T	C	0.490584	0.0867178	0.00409897	7.19449e-101	447.576
rs139509544	17	6590820	T	C	0.0124	0.174742	0.0196689	6.4003e-19	78.9286
rs218674	17	6606933	G	A	0.173932	0.141458	0.00539311	2.09894e-153	687.981
rs62061541	17	6610536	G	A	0.01729	0.118692	0.0157239	3.80014e-14	56.98
rs75448233	17	6611798	T	C	0.054819	0.220551	0.00912478	9.90832e-130	584.216
rs16956192	17	6613374	T	C	0.122475	-0.0725072	0.0062452	1.59993e-31	134.794
rs571046759	17	6619818	C	G	0.468784	0.10555	0.00467635	3.59749e-114	509.451
rs141418048	17	6628958	C	T	0.01388	0.114219	0.0189916	8.50002e-10	36.1704
rs11654002	17	6630436	T	A	0.133443	0.0425755	0.00603986	5.30029e-13	49.6896
rs6502970	17	6636204	G	A	0.323822	0.0292441	0.00455305	2.59998e-10	41.2545

## Sheet: Table S2
Table S2. Annotation of the functional consequences of the single-nucleotide polymorphisms used to instruments SLC13A5 inhibition using the PhenoScanner version 2 database.
Single-nucleotide polymorphism	hg19 coordinates	hg38 coordinates	Allele 1	Allele 2	Allele 1 frequency	Consequence	Protein position	Amino acid change
rs650930	chr17:6580851	chr17:6677532	C	T	0.6153	intron	-	-
rs112231766	chr17:6584036	chr17:6680717	G	T	0.0229	downstream	-	-
rs6502966	chr17:6588586	chr17:6685267	A	G	0.1879	3_prime_UTR	-	-
rs218688	chr17:6589137	chr17:6685818	C	T	0.5427	3_prime_UTR	-	-
rs139509544	chr17:6590820	chr17:6687501	C	T	0.9811	missense	92	V/I
rs218674	chr17:6606933	chr17:6703614	A	G	0.8072	intron	-	-
rs62061541	chr17:6610536	chr17:6707217	A	G	0.9801	intron	-	-
rs75448233	chr17:6611798	chr17:6708479	C	T	0.9354	intron	-	-
rs16956192	chr17:6613374	chr17:6710055	C	T	0.8956	intron	-	-
rs571046759	chr17:6619818	chr17:6716499	C	G	0.4742	upstream	-	-
rs141418048	chr17:6628958	chr17:6725639	C	T	0.0119	intergenic	-	-
rs11654002	chr17:6630436	chr17:6727117	A	T	0.8588	intergenic	-	-
rs6502970	chr17:6636204	chr17:6732885	A	G	0.6461	intergenic	-	-

## Sheet: Table S3
Table S3. Associations of the variants employed as instruments for SLC13A5 inhibition in the PhenoScanner version 2 database below the recommended threshold of P<5x10-5, which accounts for multiple testing of the 1490 included genome-wide association studies.
Single-nucleotide polymorphism	hg19 coordinates	hg38 coordinates	Allele 1	Allele 2	Trait	Study	Ancestry	Year	Effect	Standard Error	P-value	N	Cases	Controls
rs75448233	chr17:6611798	chr17:6708479	C	T	Current tobacco smoking	Neale B	European	2017	-0.01517	0.002946	2.62e-07	337030	Not applicable	337030
rs75448233	chr17:6611798	chr17:6708479	C	T	Smoking status: current	Neale B	European	2017	-0.00821	0.001636	5.17e-07	336024	33928	302096

## Sheet: Table S4
Table S4. Inverse-variance weighted Mendelian randomization sensitivity analyses using a pruning correlation threshold of r2<0.01 for variants employed as instruments. The exposure is genetically proxied SLC13A5 inhibition, as in the main analysis. This sensitivity analysis is performed for the primary outcomes, related to kidney traits.
Outcome	Estimate	Standard error	P-value
Blood urea nitrogen	-0.008	0.003	0.02
Chronic kidney disease risk	-0.108	0.051	0.035
Creatinine-based estimated glomerular filtration rate	0.003	0.002	0.085
Cystatin-based estimated glomerular filtration rate	0.006	0.003	0.06
Microalbuminuria risk	-0.011	0.048	0.814
Urine albumin-creatinine ratio	-0.004	0.014	0.749

## Sheet: Table S5
Table S5. Results of the genetic colocalisation analysis. H0 signifies the probability that there is no genetic association in the SLC13A5 gene region with either plasma citrate or the considered outcome. H1 signifies the probability that there is only an association with plasma citrate. H2 signifies the probability that there is only an association with the outcome. H3 signifies the probability …
Outcome	H0	H1	H2	H3	H4
Blood urea nitrogen	1.11e-144	0.967	2.46e-147	0.00211	0.0307
Creatinine-based estimated glomerular filtration rate	1.14e-144	0.993	1.11e-147	0.000959	0.00585
Cystatin C-based estimated glomerular filtration rate	1.14e-144	0.991	1.12e-147	0.000965	0.00784

## Sheet: Table S6
Table S6. Metabolome-wide Mendelian randomization analysis investigating the associations of genetically proxied SLC13A5 inhibition with plasma metabolites. CI: confidence interval.
Metabolite	False-discovery rate adjusted p-value	Inverse-variance weighted				Weighted median				Egger					Cocharn's Q P	I2 heterogeneity estimate
		Estimate	Lower 95% CI	Upper 95% CI	P	Estimate	Lower 95% CI	Upper 95% CI	P	Estimate	Lower 95% CI	Upper 95% CI	P	Intercept P
plasma citrate	4.45052e-22	0.304535	0.246971	0.362099	3.43404e-25	0.292422	0.220198	0.364646	2.09601e-15	0.322794	0.207398	0.438189	0.000268274	0.724154	0.346419	10.0761
plasma aconitate [cis or trans]	2.71089e-07	0.250096	0.17163	0.328562	4.18347e-10	0.238157	0.1539	0.322415	3.02625e-08	0.332038	0.185265	0.478812	0.00126639	0.229181	0.0914771	37.4807
plasma N('1)-acetylspermidine	0.000544341	0.231388	0.137802	0.324974	1.26005e-06	0.237837	0.11761	0.358064	0.00010564	0.120062	-0.0599881	0.300111	0.220483	0.186437	0.687716	0
plasma alpha-hydroxyisocaproate	0.0701384	0.227997	0.106885	0.349109	0.000224524	0.201071	0.055789	0.346353	0.00667574	0.392426	0.179266	0.605585	0.00478167	0.10715	0.247777	19.9356
plasma cholesterol	0.0701384	-0.141551	-0.218172	-0.0649295	0.000293632	-0.133571	-0.232757	-0.0343863	0.00830381	-0.164189	-0.311601	-0.016777	0.0539686	0.731904	0.90901	0
plasma propyl 4-hydroxybenzoate sulfate	0.0701384	-0.908803	-1.40431	-0.413295	0.000324715	-0.750543	-1.3729	-0.128181	0.0180966	-0.54213	-1.50165	0.417392	0.294055	0.401746	0.456939	0
plasma (2-butoxyethoxy)acetic acid	0.0804613	0.424609	0.188058	0.661159	0.00043459	0.492376	0.191445	0.793307	0.001342	0.35272	-0.104502	0.809943	0.161474	0.726262	0.873647	0
plasma eicosenedioate (C20:1-DC)*	0.123377	0.286417	0.119661	0.453174	0.000761588	0.205603	-0.0155174	0.426724	0.068391	0.235622	-0.0853823	0.556626	0.180805	0.724187	0.812649	0
plasma 8-methoxykynurenate	0.157882	-0.267342	-0.427849	-0.106836	0.0010964	-0.265976	-0.483849	-0.048104	0.0167248	-0.131266	-0.440158	0.177627	0.424348	0.33605	0.615406	0
plasma X - 25417	0.214448	-0.472116	-0.766236	-0.177995	0.00165469	-0.317778	-0.695094	0.0595391	0.098802	-0.470132	-1.06345	0.123191	0.151468	0.99403	0.386109	6.03464
plasma malate	0.327051	0.125451	0.0432591	0.207644	0.00277589	0.144157	0.0417374	0.246577	0.00580365	0.247959	0.0898396	0.406078	0.011769	0.105845	0.592554	0
plasma N-lactoyl phenylalanine	0.3389	0.269867	0.090487	0.449248	0.00319162	0.32431	0.13961	0.509011	0.000578626	0.567789	0.27751	0.858068	0.00329879	0.0403143	0.110967	34.8987
plasma pentadecanamide (15:0)*	0.3389	-0.130065	-0.217981	-0.0421486	0.00373628	-0.133008	-0.25324	-0.0127773	0.0301394	-0.0875968	-0.256741	0.0815477	0.334021	0.577336	0.777494	0
plasma N-formylanthranilic acid	0.3389	0.222252	0.0712488	0.373256	0.00391732	0.249017	0.0954855	0.402548	0.00147824	0.339627	0.046954	0.6323	0.0462233	0.379249	0.0658467	41.3145
plasma eicosanedioate (C20-DC)	0.3389	0.186211	0.0596768	0.312746	0.00392245	0.150268	-0.0123399	0.312876	0.0701057	0.16194	-0.0814956	0.405377	0.221508	0.823682	0.913373	0
plasma X - 17010	0.342065	0.101859	0.0320773	0.171642	0.0042242	0.0804037	-0.0135416	0.174349	0.0934548	0.146822	0.0126106	0.281033	0.0576329	0.45985	0.693865	0
plasma nonadecenamide (19:1)*	0.342065	-0.113375	-0.191767	-0.0349817	0.00458873	-0.0982125	-0.194122	-0.00230344	0.0447458	-0.086286	-0.237101	0.0645288	0.28834	0.688974	0.958379	0
plasma 2-hydroxy-3-methylvalerate	0.342065	0.201657	0.0616724	0.341642	0.00475091	0.191505	-0.00223064	0.385241	0.0526968	0.253267	-0.015925	0.522459	0.0949719	0.669345	0.660537	0
plasma X - 15220	0.342264	0.220558	0.0663908	0.374725	0.00504721	0.162297	-0.0398503	0.364444	0.115583	0.164007	-0.132583	0.460597	0.303887	0.671083	0.586675	0
plasma fumarate	0.342264	0.13012	0.0386733	0.221567	0.00528965	0.126719	0.00837976	0.245058	0.0358388	0.282655	0.106783	0.458528	0.0103334	0.0746132	0.464915	0
plasma 4-chlorobenzoic acid	0.342264	0.0412031	0.0120138	0.0703923	0.00566352	0.0384568	0.000574508	0.0763392	0.0466253	-0.0110667	-0.0672146	0.0450812	0.707362	0.0584378	0.494479	0
plasma isoleucine	0.342264	0.0938478	0.0271628	0.160533	0.00581003	0.0877317	0.0036502	0.171813	0.0408498	0.118025	-0.0153892	0.251439	0.113601	0.686372	0.353117	9.4001
plasma phenyllactate (PLA)	0.356179	0.157889	0.0444103	0.271368	0.00639128	0.189257	0.0435728	0.334942	0.0108912	0.282136	0.0638295	0.500442	0.0297162	0.22087	0.86699	0
plasma myristoyl dihydrosphingomyelin (d18:0/14:0)*	0.356179	-0.127926	-0.220222	-0.0356298	0.0065959	-0.122778	-0.245319	-0.000237589	0.0495575	-0.164928	-0.349201	0.0193458	0.109932	0.654875	0.386478	5.99654
plasma 1-linolenoylglycerol (18:3)	0.360888	-0.318581	-0.549957	-0.0872057	0.00696158	-0.349601	-0.631447	-0.0677554	0.0150515	-0.0416454	-0.463487	0.380196	0.850447	0.163054	0.20619	24.1752
plasma 1-palmitoyl-2-oleoyl-GPI (16:0/18:1)*	0.384427	-0.181117	-0.314475	-0.0477591	0.00777053	-0.127598	-0.296115	0.040919	0.137796	-0.212677	-0.469242	0.0438884	0.135291	0.783535	0.987038	0
plasma phenylalanine	0.384427	0.0636344	0.0164501	0.110819	0.00821079	0.0639536	0.00406711	0.12384	0.0363427	0.0940689	0.00329793	0.18484	0.0696678	0.459527	0.897613	0
plasma 1-stearoyl-2-oleoyl-GPI (18:0/18:1)*	0.384427	-0.168911	-0.294357	-0.043465	0.00831365	-0.169928	-0.322352	-0.0175045	0.0288852	-0.223272	-0.464636	0.0180919	0.0999038	0.616598	0.909025	0
plasma 3-methylcrotonylglycine	0.384427	0.179877	0.0456978	0.314057	0.00860214	0.184639	0.0114502	0.357828	0.0366587	0.318907	0.0610019	0.576813	0.0358433	0.244281	0.565093	0
plasma 3,5-dichloro-2,6-dihydroxybenzoic acid	0.409121	-0.315006	-0.553726	-0.0762849	0.00970169	-0.338766	-0.587075	-0.0904562	0.00749624	-0.487058	-0.952953	-0.0211625	0.0676223	0.416889	0.0512437	43.8577
plasma X - 23481	0.409121	0.201749	0.0484302	0.355068	0.00990653	0.223975	0.0376079	0.410342	0.0184991	0.294284	-0.000720791	0.589289	0.0790667	0.488245	0.931343	0
plasma valine	0.409121	0.0890045	0.0211882	0.156821	0.0101018	0.104061	0.0193526	0.18877	0.0160517	0.146247	0.0158675	0.276626	0.0525747	0.337548	0.378555	6.81123
plasma 4-hydroxyphenylpyruvate	0.418585	0.193982	0.0448466	0.343118	0.0107926	0.131144	-0.0698523	0.33214	0.200962	0.358179	0.071618	0.64474	0.0342694	0.217806	0.499575	0
plasma 1-myristoyl-2-arachidonoyl-GPC (14:0/20:4)*	0.418585	-0.166861	-0.295721	-0.0380006	0.0111503	-0.114183	-0.291132	0.0627668	0.205967	-0.175723	-0.435607	0.0841601	0.214568	0.939177	0.430795	1.3441
plasma palmitoyl dihydrosphingomyelin (d18:0/16:0)*	0.418585	-0.0866832	-0.153752	-0.0196141	0.0113044	-0.0808172	-0.174985	0.0133502	0.0925499	-0.0923247	-0.221349	0.0366991	0.191046	0.922076	0.676034	0
plasma sphingomyelin (d18:2/21:0, d16:2/23:0)*	0.447096	-0.128	-0.22835	-0.0276498	0.0124193	-0.140226	-0.265931	-0.0145211	0.0287882	-0.218134	-0.411187	-0.0250819	0.0511598	0.309261	0.752063	0
plasma glycocholenate sulfate*	0.462078	0.177796	0.0371107	0.318481	0.0132502	0.129534	-0.0527847	0.311854	0.163765	0.103452	-0.167211	0.374115	0.471032	0.542717	0.729319	0
plasma sphingomyelin (d18:1/14:0, d16:1/16:0)*	0.462078	-0.091095	-0.163708	-0.0184815	0.0139397	-0.095264	-0.186025	-0.00450245	0.0396677	-0.137691	-0.277383	0.00200153	0.0821782	0.461783	0.946427	0
plasma ceramide (d16:1/24:1, d18:1/22:1)*	0.462078	-0.209071	-0.375881	-0.0422604	0.0140294	-0.21685	-0.426922	-0.00677856	0.0430517	-0.285726	-0.606258	0.0348054	0.111194	0.595105	0.926863	0
plasma N-carbamoylvaline	0.462078	0.174434	0.0349238	0.313944	0.0142617	0.275807	0.0997817	0.451832	0.00213351	0.249718	-0.0270351	0.526472	0.107413	0.546838	0.340656	10.656
plasma X - 13695	0.472217	-0.278894	-0.50431	-0.0534792	0.0153101	-0.131865	-0.404476	0.140747	0.343102	-0.264362	-0.718486	0.189761	0.28047	0.942896	0.333549	11.3696
plasma N-formylphenylalanine	0.472217	0.14315	0.0271401	0.25916	0.0155851	0.209876	0.0370956	0.382657	0.0172768	0.145233	-0.0783882	0.368855	0.231843	0.983381	0.739641	0
plasma 7-alpha-hydroxy-3-oxo-4-cholestenoate (7-Hoca)	0.472217	0.140271	0.0263646	0.254177	0.0157951	0.141337	0.020223	0.262452	0.0221825	0.0597024	-0.162573	0.281978	0.61006	0.425046	0.0694261	40.7387
plasma 1-palmitoyl-2-stearoyl-GPC (16:0/18:0)	0.472217	-0.0754622	-0.136879	-0.0140453	0.0160321	-0.0796148	-0.155772	-0.003458	0.0404661	-0.117984	-0.236145	0.000177102	0.0788243	0.428285	0.901323	0
plasma isovalerylglycine	0.495991	0.177836	0.0313921	0.32428	0.0173076	0.183717	0.00292657	0.364507	0.046405	0.305497	0.0226012	0.588393	0.0603732	0.325605	0.897462	0
plasma heptadecenamide (17:1)*	0.495991	-0.0934642	-0.170684	-0.0162443	0.0176791	-0.0644874	-0.164573	0.0355986	0.206646	-0.0768243	-0.225381	0.0717324	0.334683	0.802402	0.924407	0
plasma palmitoleamide (16:1)*	0.495991	-0.151465	-0.277127	-0.0258042	0.0181552	-0.156249	-0.323459	0.0109605	0.0670275	-0.162961	-0.411088	0.0851657	0.227007	0.917454	0.482134	0
plasma vanillylmandelate (VMA)	0.495991	0.128501	0.0216945	0.235306	0.01837	0.0897985	-0.0607623	0.240359	0.242414	0.103529	-0.111084	0.318143	0.366696	0.794891	0.377683	6.90062
plasma sphingomyelin (d18:1/24:1, d18:2/24:0)*	0.509998	-0.0848955	-0.156537	-0.0132539	0.0202027	-0.0623072	-0.152772	0.0281577	0.177043	-0.0847823	-0.222596	0.0530315	0.255665	0.998534	0.771463	0
plasma behenoyl sphingomyelin (d18:1/22:0)*	0.509998	-0.0922655	-0.17032	-0.0142109	0.0205145	-0.0876359	-0.192634	0.0173621	0.101866	-0.131953	-0.282106	0.0181995	0.115723	0.557746	0.953248	0
plasma hippurate	0.509998	-0.260278	-0.480478	-0.0400778	0.0205207	-0.268924	-0.56945	0.0316029	0.079455	-0.2844	-0.708114	0.139313	0.217689	0.898672	0.528546	0
plasma heneicosapentaenoate (21:5n3)	0.509998	0.563279	0.0861863	1.04037	0.0206661	0.559158	-0.0361284	1.15444	0.0656197	0.278883	-0.646513	1.20428	0.567853	0.498113	0.924326	0
plasma cysteine sulfinic acid	0.509998	-0.139073	-0.257585	-0.0205617	0.0214473	-0.115128	-0.237585	0.00732906	0.0653787	-0.165772	-0.404131	0.0725873	0.202754	0.802411	0.0556243	43.0573
plasma sphingomyelin (d18:2/23:1)*	0.509998	-0.110716	-0.205234	-0.016199	0.021683	-0.11778	-0.232086	-0.00347496	0.0434303	-0.218104	-0.395218	-0.0409894	0.036461	0.194375	0.395015	5.11354
plasma 1-methyl-5-imidazoleacetate	0.509998	0.273666	0.0394531	0.507879	0.0220144	0.285797	-0.023097	0.59469	0.0697685	0.227224	-0.223363	0.67781	0.346278	0.81784	0.904855	0
plasma sphingomyelin (d18:1/22:1, d18:2/22:0, d16:1/24:1)*	0.509998	-0.0674891	-0.125315	-0.00966285	0.022168	-0.0745969	-0.150542	0.00134833	0.0542085	-0.117878	-0.229123	-0.00663204	0.0645424	0.32319	0.62954	0
plasma X - 13553	0.509998	0.149387	0.0208314	0.277944	0.0227529	0.128018	-0.0368783	0.292914	0.128102	0.0646607	-0.187392	0.316714	0.625991	0.458448	0.278752	16.8364
plasma furosemide	0.509998	-1.75566	-3.27197	-0.239357	0.0232468	-1.38796	-3.20764	0.431714	0.134923	-0.980326	-3.97054	2.00988	0.53496	0.564361	0.113002	34.641
plasma 6-bromotryptophan	0.509998	0.102329	0.0138084	0.19085	0.0234698	0.039206	-0.0760656	0.154478	0.505015	0.165207	-0.00508246	0.335497	0.0864131	0.416724	0.919522	0
plasma 4-hydroxycoumarin	0.509998	0.294157	0.0387446	0.54957	0.0239906	0.379647	0.0472302	0.712064	0.0251925	0.345834	-0.145931	0.837598	0.198151	0.814412	0.768922	0
plasma 3-ureidopropionate	0.509998	0.11901	0.0156651	0.222355	0.0240046	0.0921249	-0.0399077	0.224157	0.171452	0.197815	-0.000997479	0.396628	0.0797311	0.384531	0.90673	0
plasma X - 11880	0.511062	0.219448	0.0273331	0.411564	0.0251679	0.178498	-0.0761863	0.433183	0.169547	0.0667191	-0.302799	0.436237	0.730772	0.365311	0.691676	0
plasma X - 22776	0.511062	0.10452	0.0129805	0.196059	0.0252282	0.152144	0.0350803	0.269207	0.0108559	0.138884	-0.042014	0.319782	0.163299	0.672191	0.463794	0
plasma glycolithocholate sulfate*	0.511062	0.313698	0.0386473	0.588749	0.0253939	0.327436	-0.0121563	0.667029	0.0587842	0.367696	-0.161214	0.896607	0.202918	0.819504	0.707688	0
plasma betaine	0.511062	0.0645008	0.0078255	0.121176	0.0257084	0.0694687	-0.00152323	0.140461	0.0551224	0.0731835	-0.0358433	0.18221	0.217667	0.858672	0.979501	0
plasma glycodeoxycholate 3-sulfate	0.511062	0.302609	0.0353211	0.569896	0.026489	0.195104	-0.150572	0.540779	0.268628	0.289136	-0.23702	0.815291	0.306754	0.954311	0.488507	0
plasma sphingomyelin (d18:1/20:2, d18:2/20:1, d16:1/22:2)*	0.511062	-0.100533	-0.189671	-0.0113945	0.0270701	-0.070713	-0.180524	0.0390983	0.206906	-0.115319	-0.286815	0.0561771	0.216917	0.847164	0.605744	0
plasma 3-methyl-2-oxovalerate	0.511062	0.0907835	0.0100292	0.171538	0.0275679	0.0970719	-0.00742414	0.201568	0.0686503	0.105863	-0.0498097	0.261536	0.212152	0.828608	0.522509	0
plasma linolenamide (18:3)*	0.511062	-0.0906979	-0.171724	-0.00967223	0.0282405	-0.0822219	-0.181915	0.0174709	0.10599	-0.131199	-0.28708	0.024682	0.130034	0.564361	0.901796	0
plasma sphingomyelin (d18:2/16:0, d18:1/16:1)*	0.511062	-0.0665742	-0.126121	-0.00702712	0.0284331	-0.0602261	-0.134204	0.0137523	0.110575	-0.0661932	-0.180748	0.0483615	0.283837	0.994061	0.956237	0
plasma X - 12112	0.511062	-0.278226	-0.527154	-0.0292977	0.0284777	-0.314432	-0.633587	0.00472222	0.0534875	-0.0360869	-0.514869	0.442695	0.885494	0.272839	0.738715	0
plasma X - 17301	0.511062	-0.889337	-1.68584	-0.092834	0.0286404	-0.837439	-1.9037	0.228822	0.123718	-0.582784	-2.10931	0.943745	0.471537	0.6544	0.853804	0
plasma 1-oleoyl-GPI (18:1)	0.511062	-0.166989	-0.316796	-0.0171823	0.0289061	-0.209049	-0.398037	-0.0200611	0.0301576	-0.257724	-0.545892	0.030444	0.110163	0.486585	0.507567	0
plasma 3-methyl catechol sulfate (2)	0.511062	-0.273476	-0.519232	-0.0277194	0.029181	-0.215337	-0.535664	0.10499	0.187649	-0.314767	-0.786982	0.157447	0.220642	0.844951	0.605783	0
plasma alpha-hydroxyisovalerate	0.511225	0.148196	0.0136703	0.282721	0.0308399	0.16523	-0.0147199	0.34518	0.0719177	0.2841	0.0253078	0.542893	0.0569075	0.256001	0.599857	0
plasma myristoleamide (14:1)*	0.511225	-0.090103	-0.172032	-0.0081739	0.0311223	-0.115314	-0.22326	-0.00736826	0.0362824	-0.0864405	-0.244063	0.0711816	0.307691	0.958536	0.963745	0
plasma X - 21441	0.511225	-0.221058	-0.422076	-0.0200391	0.0311345	-0.364508	-0.646943	-0.0820739	0.0114219	-0.277264	-0.663728	0.1092	0.189984	0.745459	0.604473	0
plasma X - 17353	0.511225	-0.562968	-1.07574	-0.0501936	0.0314117	-0.808385	-1.50269	-0.114079	0.0224895	-0.152856	-1.15017	0.844453	0.770024	0.368653	0.427012	1.74853
plasma N-palmitoyl-sphinganine (d18:0/16:0)	0.511225	-0.135923	-0.259746	-0.0121008	0.0314363	-0.104281	-0.253142	0.0445796	0.169749	-0.0222137	-0.260439	0.216012	0.858639	0.299159	0.81615	0
plasma sphingomyelin (d18:1/22:2, d18:2/22:1, d16:1/24:2)*	0.511225	-0.0859133	-0.164483	-0.00734378	0.0321003	-0.0910434	-0.182649	0.000561871	0.0514219	-0.17722	-0.321229	-0.0332109	0.0365604	0.176412	0.279393	16.7725
plasma oleoyl-arachidonoyl-glycerol (18:1/20:4) [2]*	0.511225	-0.201208	-0.38542	-0.016997	0.0322895	-0.154445	-0.380832	0.0719433	0.181186	-0.0889358	-0.443119	0.265247	0.633238	0.483653	0.800813	0
plasma 1-stearoyl-2-arachidonoyl-GPC (18:0/20:4)	0.511225	-0.0597158	-0.11447	-0.00496194	0.0325507	-0.0754703	-0.146458	-0.00448228	0.0371857	-0.0904258	-0.195761	0.0149092	0.123374	0.518709	0.712425	0
plasma acisoga	0.511225	0.171739	0.0138105	0.329668	0.0330596	0.184622	0.0202806	0.348963	0.027677	0.359091	0.0707188	0.647463	0.0348123	0.166991	0.16182	28.9118
plasma N-lactoyl leucine	0.511225	0.205871	0.016474	0.395268	0.0331349	0.218753	0.0234139	0.414092	0.0281714	0.45619	0.11974	0.792641	0.0240022	0.118695	0.0338597	47.5019
plasma 1-arachidonylglycerol (20:4)	0.513144	-0.199147	-0.382966	-0.0153287	0.0337199	-0.248418	-0.503708	0.00687176	0.0564938	-0.149254	-0.503175	0.204667	0.427773	0.753105	0.661513	0
plasma 5alpha-androstan-3alpha,17beta-diol 17-glucuronide	0.513144	-0.240532	-0.463301	-0.0177626	0.0343242	-0.235131	-0.499868	0.0296051	0.0817214	-0.361341	-0.786968	0.0642865	0.127101	0.528559	0.956616	0
plasma margaramide (17:0)*	0.513144	-0.13401	-0.258417	-0.00960302	0.0347505	-0.125729	-0.286935	0.0354765	0.126355	-0.100406	-0.339752	0.138941	0.430129	0.753999	0.682579	0
plasma dihomo-linolenate (20:3n3 or n6)	0.513144	-0.163903	-0.316139	-0.0116675	0.0348431	-0.161751	-0.357291	0.0337879	0.104954	-0.274597	-0.568471	0.0192758	0.0969526	0.407739	0.458477	0
plasma palmitoleoyl-linoleoyl-glycerol (16:1/18:2) [1]*	0.513156	-0.236441	-0.456954	-0.0159283	0.0355937	-0.110279	-0.375786	0.155227	0.415599	-0.0391532	-0.46106	0.382753	0.859306	0.308775	0.215444	23.2199
plasma taurocholenate sulfate*	0.513156	0.214558	0.0139254	0.415191	0.0360822	0.230161	-0.0248685	0.48519	0.07692	0.151579	-0.234547	0.537706	0.459437	0.716103	0.946325	0
plasma 1-lignoceroyl-GPC (24:0)	0.513156	-0.106481	-0.206179	-0.00678379	0.0363199	-0.131217	-0.259619	-0.00281558	0.0451835	-0.132334	-0.32404	0.0593713	0.205863	0.763325	0.873054	0
plasma branched-chain, straight-chain, or cyclopropyl 12:1 fatty acid*	0.513156	-0.272728	-0.528502	-0.0169553	0.0366276	-0.301806	-0.560434	-0.0431785	0.022185	-0.551187	-1.02597	-0.076399	0.0461494	0.20813	0.0775341	39.4884
plasma 4-methyl-2-oxopentanoate	0.513156	0.0983267	0.00601673	0.190637	0.0368237	0.110175	0.00462855	0.215721	0.0407647	0.110288	-0.0757622	0.296339	0.27228	0.885667	0.215926	23.1703
plasma tricosanoyl sphingomyelin (d18:1/23:0)*	0.514741	-0.0835057	-0.162254	-0.00475697	0.0376763	-0.108487	-0.21577	-0.00120478	0.0474821	-0.181631	-0.333122	-0.0301411	0.0406458	0.168082	0.467061	0
plasma 1-palmitoyl-2-oleoyl-GPC (16:0/18:1)	0.514741	-0.0540073	-0.104959	-0.00305512	0.0377569	-0.0721638	-0.140102	-0.00422591	0.0373536	-0.0227657	-0.123045	0.0775135	0.665827	0.491104	0.373236	7.35574
plasma X - 11483	0.514741	0.303265	0.0166008	0.589929	0.0381289	0.303631	-0.0599504	0.667212	0.101675	0.199353	-0.353242	0.751948	0.495668	0.675539	0.912225	0
plasma tyrosine	0.51851	0.0740846	0.00380965	0.14436	0.0388082	0.0872681	-0.00146077	0.175997	0.0538929	0.117802	-0.0173977	0.253002	0.118484	0.475237	0.668282	0
plasma N-formylmethionine	0.521003	0.0654057	0.00317298	0.127638	0.0394086	0.0460852	-0.0283767	0.120547	0.225114	0.0729373	-0.052515	0.19839	0.281049	0.893182	0.190901	25.7745
plasma beta-citrylglutamate	0.521003	0.106626	0.00494265	0.208309	0.0398564	0.0861685	-0.0461164	0.218453	0.201711	0.18663	-0.00905762	0.382317	0.091121	0.370417	0.538169	0
plasma X - 12456	0.521003	-0.248044	-0.485378	-0.0107107	0.0405192	-0.197972	-0.5342	0.138257	0.248488	-0.397511	-0.858418	0.0633973	0.121837	0.473854	0.46241	0
plasma N-lactoyl valine	0.521003	0.177042	0.00724606	0.346839	0.0409925	0.257979	0.094235	0.421724	0.0020156	0.483729	0.223281	0.744178	0.00453502	0.0222481	0.0487048	44.3393
plasma 1-stearoyl-2-oleoyl-GPC (18:0/18:1)	0.521003	-0.0739387	-0.145032	-0.00284491	0.0415105	-0.0931651	-0.183786	-0.002544	0.0439061	-0.07726	-0.214036	0.0595158	0.294163	0.95667	0.892999	0
plasma tetradecadienedioate (C14:2-DC)*	0.521003	-0.199493	-0.392103	-0.00688356	0.0423555	-0.156787	-0.403676	0.0901024	0.213252	-0.275942	-0.64688	0.0949954	0.175512	0.646604	0.513649	0
plasma X - 12726	0.521003	0.280157	0.00940369	0.55091	0.0425565	0.322101	0.0230802	0.621123	0.0347512	0.334859	-0.211378	0.881096	0.257235	0.823073	0.182969	26.6163
plasma adrenate (22:4n6)	0.521003	-0.174655	-0.343576	-0.00573404	0.0427141	-0.132833	-0.352467	0.0868009	0.235871	-0.195679	-0.536407	0.145048	0.286622	0.890262	0.395953	5.01623
plasma docosapentaenoate (n6 DPA; 22:5n6)	0.521003	-0.173074	-0.340615	-0.0055331	0.042899	-0.225807	-0.433807	-0.0178072	0.033357	-0.303032	-0.62515	0.0190856	0.095	0.376335	0.516241	0
plasma prednisolone	0.521003	0.704047	0.0201521	1.38794	0.0436207	0.797925	-0.0246349	1.62049	0.0572673	1.15447	-0.179618	2.48855	0.120727	0.458705	0.808957	0
plasma 1-myristoyl-2-palmitoyl-GPC (14:0/16:0)	0.521003	-0.134209	-0.26462	-0.00379816	0.0436906	-0.148999	-0.31685	0.0188531	0.0818905	-0.0952179	-0.346093	0.155658	0.47406	0.728814	0.838804	0
plasma palmitamide (16:0)	0.521003	-0.1265	-0.249921	-0.00307805	0.0445537	-0.0896545	-0.239174	0.0598649	0.239903	-0.139166	-0.388046	0.109714	0.298792	0.909365	0.307823	13.9404
plasma hexadecenedioate (C16:1-DC)*	0.521003	0.144906	0.00325944	0.286552	0.0449561	0.0927733	-0.0860745	0.271621	0.309302	0.122028	-0.150477	0.394534	0.400716	0.851121	0.732213	0
plasma linoleoyl-arachidonoyl-glycerol (18:2/20:4) [1]*	0.521003	-0.193977	-0.384246	-0.00370815	0.0456991	-0.0900226	-0.341345	0.1613	0.482648	-0.12548	-0.491166	0.240207	0.516484	0.676385	0.882842	0
plasma palmitate (16:0)	0.521003	-0.140243	-0.27822	-0.00226727	0.0463523	-0.139794	-0.326209	0.0466206	0.141617	-0.203951	-0.478491	0.0705896	0.176054	0.606088	0.414005	3.12793
plasma X - 21834	0.521003	0.227664	0.00358829	0.451739	0.0464424	0.182833	-0.105105	0.470771	0.213305	0.153397	-0.276454	0.583247	0.500226	0.699843	0.956962	0
plasma X - 24474	0.521003	0.175472	0.00237583	0.348568	0.0469373	0.140289	-0.0452438	0.325823	0.138337	0.377998	0.0610285	0.694968	0.0415282	0.173442	0.128523	32.7341
plasma X - 24947	0.521003	0.229131	0.00207247	0.456189	0.0479452	0.226658	-0.0515569	0.504873	0.11032	0.208085	-0.228679	0.644849	0.372419	0.914154	0.630461	0
plasma stearate (18:0)	0.521003	-0.114614	-0.22831	-0.000919176	0.0481764	-0.0793309	-0.219993	0.0613309	0.268992	-0.128097	-0.357307	0.101113	0.299042	0.895329	0.298379	14.8814
plasma 2-furoylcarnitine	0.521003	-0.29306	-0.583834	-0.00228463	0.0482269	-0.233297	-0.600332	0.133738	0.212836	-0.268634	-0.828269	0.291	0.368969	0.92223	0.724996	0
plasma oleoyl-arachidonoyl-glycerol (18:1/20:4) [1]*	0.521003	-0.177042	-0.353077	-0.00100615	0.0487048	-0.0938311	-0.326671	0.139008	0.429622	-0.128448	-0.466955	0.210058	0.474158	0.748647	0.933518	0
plasma isovalerylcarnitine (C5)	0.521003	0.167298	0.000733944	0.333863	0.048999	0.283507	0.0933887	0.473625	0.00346981	0.258048	-0.071564	0.587659	0.155934	0.541796	0.0188995	51.7402
plasma glycochenodeoxycholate 3-sulfate	0.521003	0.238926	0.0004679	0.477384	0.0495522	0.23061	-0.0642385	0.525459	0.125289	0.160014	-0.29844	0.618467	0.509463	0.701137	0.723518	0
plasma sphingomyelin (d18:2/23:0, d18:1/23:1, d17:1/24:1)*	0.521003	-0.0911532	-0.182252	-5.47004e-05	0.0498626	-0.0949849	-0.208158	0.018188	0.0999741	-0.157196	-0.332448	0.0180557	0.109251	0.407524	0.786168	0
plasma benzoylcarnitine*	0.521003	-0.190891	-0.382143	0.000361237	0.0504343	-0.118794	-0.360898	0.123309	0.336197	-0.366496	-0.730861	-0.00213158	0.0769613	0.294782	0.300288	14.6912
plasma gamma-glutamylvaline	0.521003	0.0877316	-0.000346683	0.17581	0.0509086	0.0766099	-0.03926	0.19248	0.195019	0.0549849	-0.121116	0.231085	0.554215	0.678675	0.359076	8.79688
plasma X - 15503	0.521003	0.112086	-0.000446275	0.224618	0.0509155	0.204359	0.0592311	0.349487	0.0057822	0.175267	-0.0471287	0.397662	0.153471	0.529244	0.259536	18.7556
plasma X - 25419	0.521003	0.182098	-0.000775221	0.364972	0.0509791	0.109118	-0.158657	0.376892	0.424475	0.247171	-0.104647	0.59899	0.198559	0.680294	0.543157	0
plasma 1-methyl-5-imidazolelactate	0.521003	0.178754	-0.00111466	0.358624	0.0514368	0.164453	-0.0625687	0.391475	0.15567	0.0926634	-0.253366	0.438693	0.611118	0.580728	0.900122	0
plasma 3-formylindole	0.521003	0.136076	-0.000898904	0.273051	0.0515226	0.0966327	-0.0372945	0.23056	0.15731	0.155394	-0.120667	0.431454	0.295757	0.875655	0.0293425	48.6277
plasma phenylpyruvate	0.521003	0.0914272	-0.000756513	0.183611	0.05191	0.0832953	-0.0323766	0.198967	0.158136	0.0735936	-0.103752	0.250939	0.434966	0.822194	0.866371	0
plasma asparagine	0.521003	0.0592322	-0.000567057	0.119032	0.0522124	0.0366237	-0.0438799	0.117127	0.37258	0.054574	-0.066044	0.175192	0.396017	0.931148	0.31588	13.1368
plasma sphingomyelin (d18:2/14:0, d18:1/14:1)*	0.521003	-0.0861801	-0.173203	0.000843043	0.0522611	-0.0941564	-0.206093	0.0177801	0.0992212	-0.141719	-0.309136	0.0256985	0.128083	0.46417	0.92684	0
plasma 1-oleoyl-2-arachidonoyl-GPE (18:1/20:4)*	0.522537	-0.131895	-0.265394	0.00160472	0.0528182	-0.131521	-0.30909	0.0460472	0.146584	-0.0456861	-0.302545	0.211173	0.734612	0.459114	0.669888	0
plasma alanine	0.525928	0.087209	-0.0013391	0.175757	0.0535667	0.104901	0.0295212	0.180282	0.00638072	0.212365	0.0585241	0.366206	0.022101	0.0915221	0.00529415	58.6337
plasma N,N-dimethylalanine	0.527093	0.16743	-0.00318516	0.338045	0.0544331	0.1853	-0.0490835	0.419682	0.121258	0.164346	-0.163835	0.492526	0.349492	0.98322	0.823773	0
plasma 2-acetamidophenol sulfate	0.527093	0.25471	-0.0059813	0.515401	0.0554932	0.0597894	-0.303954	0.423533	0.747328	0.31163	-0.190139	0.813398	0.251451	0.799981	0.681571	0
plasma dihomo-linoleate (20:2n6)	0.527093	-0.206083	-0.417108	0.00494161	0.0556116	-0.218392	-0.458491	0.0217065	0.0746237	-0.298613	-0.719061	0.121835	0.194099	0.62456	0.225877	22.1521
plasma androstenediol (3beta,17beta) disulfate (2)	0.527093	0.206383	-0.00499144	0.417757	0.0556609	0.155543	-0.117729	0.428815	0.2646	-0.000937077	-0.407543	0.405668	0.996485	0.26919	0.891606	0
plasma 1-palmitoyl-2-palmitoleoyl-GPC (16:0/16:1)*	0.527093	-0.119524	-0.241968	0.00291972	0.0557189	-0.13042	-0.282757	0.0219156	0.0933478	-0.0678806	-0.303434	0.167673	0.584648	0.625853	0.87637	0
plasma leucine	0.550275	0.0694272	-0.00252334	0.141378	0.058594	0.0705547	-0.0169519	0.158061	0.114043	0.108405	-0.0340002	0.25081	0.166555	0.544112	0.265318	18.1771
plasma theophylline	0.564714	-0.250375	-0.511866	0.0111167	0.0605673	-0.234572	-0.565366	0.0962226	0.164577	-0.409617	-0.923925	0.104691	0.149586	0.493572	0.419654	2.53087
plasma X - 25805	0.56516	0.531771	-0.0246533	1.08819	0.0610512	0.456234	-0.242848	1.15532	0.200859	0.77234	-0.316972	1.86165	0.194796	0.621102	0.326153	12.1104
plasma X - 13431	0.565712	0.153545	-0.00753121	0.314622	0.0617168	0.100586	-0.121926	0.323099	0.37562	0.0283651	-0.281533	0.338263	0.861209	0.375892	0.676806	0
plasma 1-palmitoyl-2-arachidonoyl-GPI (16:0/20:4)*	0.565712	-0.109356	-0.224579	0.00586723	0.0628627	-0.111474	-0.254931	0.0319826	0.127757	-0.0447343	-0.266415	0.176946	0.70077	0.518775	0.883181	0
plasma 5-hydroxyindole sulfate	0.565712	0.173996	-0.00944544	0.357437	0.0630208	0.201954	-0.0303071	0.434215	0.0883412	0.00117118	-0.347304	0.349646	0.994874	0.281811	0.414301	3.0967
plasma 5-methyluridine (ribothymidine)	0.565712	0.0575425	-0.00316724	0.118252	0.0632099	0.0576998	-0.019342	0.134742	0.142132	0.0515576	-0.0652375	0.168353	0.407207	0.90874	0.727528	0
plasma alpha-tocopherol	0.565712	-0.0671509	-0.13802	0.00371851	0.0632934	-0.0740241	-0.158646	0.0105977	0.0864358	-0.143254	-0.27959	-0.00691804	0.066452	0.229212	0.860234	0
plasma enalapril	0.567429	1.42623	-0.0860315	2.93849	0.0645354	1.05223	-0.934885	3.03934	0.29934	2.2255	-0.754393	5.2054	0.173968	0.5554	0.835553	0
plasma 3-(3-hydroxyphenyl)propionate sulfate	0.567429	0.267529	-0.0167336	0.551791	0.0650976	0.256358	-0.137604	0.65032	0.202173	0.15286	-0.392009	0.697729	0.594484	0.639159	0.703185	0
plasma 1-palmitoyl-2-dihomo-linolenoyl-GPC (16:0/20:3n3 or 6)*	0.567429	-0.049458	-0.102034	0.00311785	0.0652219	-0.044636	-0.109421	0.0201494	0.176894	0.0126998	-0.0877452	0.113145	0.809296	0.186068	0.43078	1.34564
plasma 2-hydroxy-4-(methylthio)butanoic acid	0.567429	0.111437	-0.00703163	0.229906	0.0652368	0.113812	-0.0425163	0.270141	0.153604	0.254528	0.0350347	0.474021	0.046349	0.16561	0.374331	7.2438
plasma X - 24352	0.569686	-0.379429	-0.783847	0.0249886	0.0659358	-0.221684	-0.767411	0.324044	0.425933	0.00777917	-0.770103	0.785662	0.984748	0.280022	0.549529	0
plasma allo-threonine	0.576176	0.201971	-0.0145343	0.418477	0.0674912	0.166805	-0.103126	0.436735	0.225831	0.383277	-0.0355679	0.802123	0.103134	0.344885	0.355576	9.15142
plasma lignoceroyl sphingomyelin (d18:1/24:0)	0.576176	-0.0711966	-0.14772	0.00532644	0.0682217	-0.0863983	-0.182902	0.0101057	0.0793072	-0.127239	-0.276192	0.0217136	0.125023	0.408252	0.393321	5.28928
plasma N-lactoyl isoleucine	0.576176	0.164282	-0.0129373	0.341502	0.0692349	0.22869	0.0317817	0.425599	0.0228275	0.374597	0.0514465	0.697747	0.0464129	0.166176	0.140245	31.3527
plasma andro steroid monosulfate C19H28O6S (1)*	0.576176	0.257782	-0.0210451	0.536608	0.0699814	0.323584	0.0372757	0.609892	0.0267504	0.369141	-0.186679	0.924961	0.22221	0.655396	0.128073	32.7881
plasma eicosenoate (20:1)	0.576176	-0.215421	-0.448988	0.0181446	0.0706526	-0.170503	-0.437028	0.0960207	0.209897	-0.332557	-0.7961	0.130987	0.189992	0.574912	0.229858	21.747
plasma docosadienoate (22:2n6)	0.576176	-0.155638	-0.324574	0.0132973	0.0709666	-0.108451	-0.317133	0.10023	0.308398	-0.227823	-0.564599	0.108952	0.214365	0.63349	0.326402	12.0854
plasma X - 21803	0.576176	-0.595065	-1.24213	0.0519995	0.0714735	-0.999492	-1.75808	-0.240907	0.00981162	-0.763845	-2.06441	0.536715	0.27646	0.772042	0.118143	33.9983
plasma eicosadienamide (20:2)*	0.576176	-0.0802294	-0.167723	0.00726375	0.0722965	-0.051944	-0.161664	0.0577761	0.353464	-0.0690377	-0.237356	0.0992809	0.440146	0.881788	0.967858	0
plasma 1,7-dimethylurate	0.576176	-0.211561	-0.442373	0.0192501	0.0724151	-0.248449	-0.547855	0.0509578	0.103868	-0.354924	-0.806589	0.0967414	0.154544	0.483052	0.450549	0
plasma X - 12822	0.576176	0.12698	-0.0117103	0.265671	0.0727374	0.0978561	-0.0839906	0.279703	0.291561	0.201727	-0.0725222	0.475977	0.179968	0.545632	0.303152	14.4059
plasma margarate (17:0)	0.576176	-0.139921	-0.292765	0.0129229	0.0727733	-0.169876	-0.364324	0.0245722	0.0868441	-0.297974	-0.584258	-0.0116907	0.0686472	0.233993	0.389814	5.65219
plasma laurate (12:0)	0.576176	-0.146918	-0.307445	0.0136092	0.0728449	-0.119104	-0.329494	0.0912851	0.267188	-0.0704975	-0.379326	0.238331	0.664116	0.582747	0.60112	0
plasma myristate (14:0)	0.576176	-0.1544	-0.323274	0.014474	0.0731365	-0.189494	-0.410998	0.0320104	0.0935968	-0.262017	-0.586894	0.0628605	0.145021	0.464802	0.651491	0
plasma phenylacetylglutamate	0.576176	-0.190628	-0.399284	0.0180283	0.0733545	-0.153986	-0.42551	0.117538	0.266341	0.0317608	-0.368537	0.432059	0.879514	0.230822	0.827334	0
plasma 1-palmitoyl-GPI (16:0)	0.576176	-0.164065	-0.343647	0.015517	0.0733557	-0.182544	-0.427015	0.0619274	0.143336	-0.218227	-0.570447	0.133994	0.252514	0.731568	0.484083	0
plasma 4-methoxyphenol sulfate	0.578996	0.175486	-0.0172615	0.368233	0.0743524	0.201638	-0.056729	0.460006	0.126111	0.148635	-0.222002	0.519272	0.450093	0.871285	0.61692	0
plasma X - 23662	0.578996	0.293504	-0.0301699	0.617177	0.0755231	0.325798	-0.0731066	0.724703	0.109429	0.282548	-0.339511	0.904607	0.394248	0.968554	0.937412	0
plasma choline	0.578996	0.0474348	-0.00496172	0.0998314	0.0760029	0.0386797	-0.0283811	0.105741	0.258275	0.0819043	-0.0188951	0.182704	0.142342	0.4509	0.877378	0
plasma docosatrienoate (22:3n6)*	0.578996	-0.225047	-0.474116	0.0240223	0.0765725	-0.223148	-0.559561	0.113265	0.193576	-0.252848	-0.731801	0.226105	0.325183	0.896682	0.619202	0
plasma alpha-hydroxymetoprolol	0.578996	0.562546	-0.0601904	1.18528	0.0766399	0.725604	-0.118869	1.57008	0.0921667	0.896268	-0.317316	2.10985	0.178372	0.544113	0.897011	0
plasma X - 25450	0.578996	0.379389	-0.0410211	0.799798	0.0769402	0.343924	-0.215969	0.903818	0.228612	0.0556328	-0.749032	0.860298	0.894899	0.376819	0.534766	0
plasma X - 21796	0.578996	0.0722591	-0.00792849	0.152447	0.0773667	0.0866431	-0.0156923	0.188978	0.0970314	-0.0518359	-0.197918	0.0942459	0.502598	0.0798935	0.343773	10.3425
plasma 3,7-dimethylurate	0.578996	0.176443	-0.0195569	0.372443	0.0776648	0.198347	-0.0625972	0.459291	0.136279	0.33416	-0.0432312	0.711552	0.113315	0.36041	0.548347	0
plasma 10-heptadecenoate (17:1n7)	0.578996	-0.190395	-0.401943	0.0211536	0.0777355	-0.243404	-0.491966	0.00515822	0.0549476	-0.408326	-0.80479	-0.0118632	0.0711451	0.235881	0.312024	13.5215
plasma docosadioate (C22-DC)	0.583445	0.116617	-0.0135016	0.246735	0.0789878	0.0678229	-0.0896319	0.225278	0.398532	0.0350874	-0.215785	0.28596	0.789569	0.473078	0.477211	0
plasma oleamide	0.583445	-0.0673366	-0.142636	0.00796312	0.0796547	-0.0464735	-0.144191	0.0512444	0.351266	-0.0161931	-0.161118	0.128731	0.831058	0.437058	0.954752	0
plasma bilirubin degradation product, C16H18N2O5 (4)**	0.583445	0.163781	-0.019386	0.346949	0.0796834	0.178444	-0.0371472	0.394036	0.104749	0.0155784	-0.337836	0.368992	0.932858	0.358613	0.185988	26.2948
plasma sphingomyelin (d18:2/24:2)*	0.583483	-0.0701359	-0.148692	0.0084202	0.0801388	-0.0769278	-0.174207	0.0203515	0.121159	-0.146804	-0.297921	0.00431258	0.0860485	0.271438	0.655363	0
plasma sphingomyelin (d18:2/24:1, d18:1/24:2)*	0.586664	-0.0588427	-0.124944	0.00725821	0.0810284	-0.0384416	-0.119441	0.0425577	0.352276	-0.0905552	-0.217713	0.0366029	0.192995	0.579828	0.793949	0
plasma beta-hydroxyisovalerate	0.590582	0.0842651	-0.0107859	0.179316	0.0822888	0.0313007	-0.0876802	0.150282	0.606124	0.122555	-0.0673097	0.31242	0.23451	0.653557	0.247268	19.9868
plasma tetrahydrocortisol sulfate (1)	0.590582	0.256698	-0.0331061	0.546503	0.0825522	0.344403	-0.0450648	0.733871	0.0830638	0.332718	-0.247045	0.912482	0.286948	0.769371	0.251696	19.5417
plasma (14 or 15)-methylpalmitate (a17:0 or i17:0)	0.590582	-0.142473	-0.303894	0.0189486	0.0836495	-0.165692	-0.384091	0.0527078	0.137027	-0.222615	-0.533058	0.0878283	0.190182	0.566772	0.71874	0
plasma X - 24541	0.590582	-0.330156	-0.704703	0.0443914	0.0840476	-0.169475	-0.622011	0.283061	0.462945	0.169935	-0.482385	0.822254	0.620722	0.10778	0.216039	23.1587
plasma tryptophan	0.590582	0.0471811	-0.00639452	0.100757	0.0843416	0.0278877	-0.0436149	0.0993902	0.44461	0.0413137	-0.0666969	0.149324	0.470717	0.903284	0.300705	14.6497
plasma lysine	0.590582	0.0475439	-0.00650056	0.101588	0.0846688	0.0327544	-0.0354319	0.100941	0.346449	0.040321	-0.0636537	0.144296	0.464757	0.876547	0.633592	0
plasma N-palmitoyl-heptadecasphingosine (d17:1/16:0)*	0.590582	-0.112832	-0.241241	0.0155779	0.0850347	-0.118739	-0.287487	0.0500089	0.167857	-0.0910502	-0.338351	0.156251	0.487063	0.843973	0.939098	0
plasma 2,4-di-tert-butylphenol	0.590582	-0.114747	-0.245412	0.0159179	0.0852152	-0.112494	-0.27775	0.0527627	0.182141	-0.0888554	-0.340233	0.162522	0.504208	0.817966	0.582318	0
plasma sphingomyelin (d18:0/20:0, d16:0/22:0)*	0.590962	-0.126069	-0.270059	0.017922	0.0861593	-0.129534	-0.289264	0.0301957	0.111959	-0.120843	-0.411365	0.169679	0.433917	0.967896	0.150193	30.2126
plasma 4-methylguaiacol sulfate	0.590962	-0.22786	-0.488319	0.0325999	0.0864096	-0.195846	-0.529165	0.137473	0.249485	0.0259402	-0.47551	0.52739	0.921245	0.272652	0.949707	0
plasma 1-palmitoyl-2-arachidonoyl-GPC (16:0/20:4n6)	0.590962	-0.0489568	-0.104959	0.00704486	0.0866379	-0.052212	-0.123558	0.0191339	0.151478	-0.0405833	-0.148313	0.0671467	0.477276	0.862023	0.636195	0
plasma X - 24328	0.593003	0.13235	-0.0194083	0.284108	0.0873947	0.154667	-0.0416046	0.350939	0.122467	0.184759	-0.106729	0.476248	0.242463	0.688498	0.87866	0
plasma ethyl glucuronide	0.593808	-0.658087	-1.41405	0.0978794	0.0879716	-0.70529	-1.62608	0.215503	0.13329	-0.822425	-2.28724	0.642386	0.296928	0.802601	0.9791	0
plasma gamma-glutamylmethionine	0.59844	0.0936291	-0.014506	0.201764	0.0896891	0.0341002	-0.107669	0.175869	0.637329	0.0903934	-0.126253	0.30704	0.43254	0.97334	0.456124	0
plasma S-adenosylhomocysteine (SAH)	0.59844	0.0794804	-0.0123168	0.171278	0.089699	0.0646146	-0.0539137	0.183143	0.285315	0.0599132	-0.116691	0.236517	0.52114	0.804495	0.978582	0
plasma X - 17354	0.59844	0.379614	-0.0592973	0.818525	0.090043	0.502042	0.0199597	0.984124	0.0412396	0.186128	-0.680549	1.0528	0.682715	0.618525	0.129354	32.6346
plasma X - 23157	0.600066	0.462795	-0.0742544	0.999845	0.0912248	0.270025	-0.437644	0.977693	0.454543	0.251302	-0.783866	1.28647	0.644434	0.649538	0.61526	0
plasma cis-3,4-methyleneheptanoylglycine	0.600066	0.162054	-0.0265568	0.350666	0.0921821	0.141612	-0.103843	0.387066	0.25815	0.241626	-0.121478	0.604731	0.221369	0.626099	0.931556	0
plasma 1,2-dipalmitoyl-GPC (16:0/16:0)	0.600066	-0.0405763	-0.0878176	0.00666488	0.0922883	-0.0519368	-0.11396	0.0100865	0.100751	-0.0548801	-0.149636	0.0398757	0.282784	0.736276	0.422711	2.20655
plasma X - 11787	0.600066	0.0501811	-0.00825269	0.108615	0.0923451	0.069569	-0.00685995	0.145998	0.0744163	0.0772933	-0.0372493	0.191836	0.215423	0.598989	0.469766	0
plasma N2-acetyl,N6,N6-dimethyllysine	0.600066	-0.244261	-0.529253	0.0407304	0.0929865	-0.30326	-0.675476	0.0689558	0.110296	-0.180012	-0.728129	0.368105	0.534261	0.79343	0.964919	0
plasma trigonelline (N'-methylnicotinate)	0.600066	-0.235828	-0.511048	0.039391	0.0930658	-0.116561	-0.481532	0.24841	0.531344	-0.358252	-0.887735	0.171231	0.214289	0.60737	0.680924	0
plasma arachidonate (20:4n6)	0.600157	-0.135689	-0.294734	0.0233569	0.0944986	-0.163601	-0.35955	0.032348	0.101755	-0.299295	-0.605268	0.00667697	0.0841986	0.248008	0.639844	0
plasma isoursodeoxycholate	0.600157	0.255966	-0.0444302	0.556363	0.0949045	0.29666	-0.096061	0.689381	0.138727	0.0426834	-0.535293	0.620659	0.88779	0.417025	0.824142	0
plasma sphingomyelin (d18:1/21:0, d17:1/22:0, d16:1/23:0)*	0.600157	-0.0901926	-0.196146	0.0157607	0.0952332	-0.0984008	-0.229314	0.0325124	0.140696	-0.140618	-0.344453	0.0632167	0.206127	0.582846	0.964029	0
plasma gamma-glutamylisoleucine*	0.600157	0.073152	-0.0129922	0.159296	0.0960396	0.0820239	-0.0174904	0.181538	0.106206	0.117339	-0.053486	0.288164	0.207931	0.566052	0.274334	17.2769
plasma 2-methylbutyrylcarnitine (C5)	0.600157	0.0995515	-0.0177621	0.216865	0.09627	0.160352	-0.00113237	0.321836	0.0516283	0.0826844	-0.154124	0.319492	0.509306	0.87353	0.236867	21.0361
plasma X - 21815	0.600157	-0.370681	-0.807557	0.0661946	0.0963136	-0.254529	-0.736387	0.227328	0.300527	-0.593845	-1.46027	0.272581	0.208848	0.567672	0.243526	20.3636
plasma X - 25790	0.600157	0.108611	-0.0193983	0.236621	0.0963215	0.110828	-0.0584638	0.28012	0.199455	0.12862	-0.117726	0.374966	0.330273	0.855914	0.531135	0
plasma sphingomyelin (d18:0/18:0, d19:0/17:0)*	0.601617	-0.12093	-0.263756	0.0218973	0.0970201	-0.114743	-0.277769	0.0482826	0.167744	-0.146353	-0.433946	0.141239	0.342089	0.843345	0.21869	22.8867
plasma 4-guanidinobutanoate	0.603535	0.136722	-0.0251311	0.298576	0.0977951	0.164096	-0.0437172	0.371908	0.121707	0.32099	0.00963773	0.632343	0.0709053	0.204357	0.685646	0
plasma 3-hydroxy-3-methylglutarate	0.603688	0.116835	-0.0218594	0.255529	0.0987269	0.136316	-0.00306382	0.275695	0.0552531	0.366899	0.153919	0.57988	0.00704494	0.022546	0.0505245	43.9927
plasma phenylacetate	0.603688	-0.214532	-0.469618	0.0405535	0.099277	-0.143976	-0.417508	0.129557	0.302241	-0.0390336	-0.537789	0.459721	0.881141	0.438298	0.137126	31.7159
plasma palmitoleate (16:1n7)	0.603688	-0.20038	-0.439316	0.0385562	0.10024	-0.305016	-0.61362	0.00358837	0.0527241	-0.496927	-0.956341	-0.0375131	0.0600232	0.169427	0.44231	0.10336
plasma alpha-ketoglutaramate*	0.603688	0.07873	-0.0153886	0.172849	0.101108	0.0905611	-0.0206792	0.201801	0.110575	0.132041	-0.0538025	0.317884	0.193943	0.525253	0.351393	9.57426
plasma 4-methylcatechol sulfate	0.603688	-0.186398	-0.409332	0.0365365	0.101266	-0.170517	-0.450678	0.109645	0.232905	-0.290692	-0.719608	0.138224	0.213583	0.589212	0.831996	0
plasma 1-(1-enyl-palmitoyl)-2-oleoyl-GPE (P-16:0/18:1)*	0.603688	-0.0744851	-0.163607	0.0146368	0.101406	-0.070318	-0.184734	0.0440979	0.228374	0.015994	-0.151415	0.183403	0.855208	0.24329	0.378668	6.7996
plasma X - 23329	0.603688	0.282423	-0.0555583	0.620404	0.101468	0.332178	-0.158436	0.822791	0.184501	0.327641	-0.321632	0.976915	0.345964	0.876167	0.79892	0
plasma X - 25266	0.603688	0.0344731	-0.00682663	0.0757729	0.101841	0.00537433	-0.0518648	0.0626135	0.853993	0.00394562	-0.0755036	0.0833948	0.924383	0.398706	0.51895	0
plasma X - 21410	0.603688	0.233169	-0.0463132	0.51265	0.102012	0.22255	-0.134172	0.579272	0.221416	0.343379	-0.213239	0.899997	0.254433	0.659011	0.427353	1.71208
plasma homoarginine	0.611902	-0.0862111	-0.19044	0.0180178	0.104986	-0.122716	-0.251006	0.00557449	0.0608203	-0.141064	-0.345473	0.063345	0.20598	0.551868	0.461355	0
plasma mead acid (20:3n9)	0.611902	-0.196297	-0.433661	0.0410683	0.105049	-0.218827	-0.519174	0.0815213	0.153296	-0.0161803	-0.470386	0.438025	0.945713	0.38342	0.656056	0
plasma N-lactoyl tyrosine	0.611902	0.142238	-0.0298592	0.314335	0.105252	0.13542	-0.0888253	0.359664	0.236569	0.328338	0.00896176	0.647714	0.0715798	0.21067	0.301476	14.5729
plasma X - 21752	0.611902	0.534677	-0.113156	1.18251	0.105744	0.902637	-0.0297774	1.83505	0.057779	-0.120875	-1.38308	1.14133	0.854869	0.263001	0.467941	0
plasma oxindolylalanine	0.611902	0.0756967	-0.0160965	0.16749	0.106035	0.0930373	-0.0252864	0.211361	0.12329	0.053632	-0.122959	0.230223	0.564898	0.78022	0.611244	0
plasma palmitoylcarnitine (C16)	0.611902	-0.0766077	-0.169646	0.016431	0.106565	-0.0727679	-0.173552	0.0280163	0.157031	-0.0417762	-0.227789	0.144237	0.669166	0.676588	0.17826	27.1205
plasma X - 18901	0.611902	0.274568	-0.0590235	0.608161	0.106705	0.427358	0.129191	0.725526	0.00496678	0.546642	-0.0972592	1.19054	0.127104	0.355293	0.0324475	47.8433
plasma 4-acetamidobutanoate	0.618457	0.0701476	-0.0155597	0.155855	0.108683	0.0496707	-0.0704325	0.169774	0.417609	0.0806798	-0.0842076	0.245567	0.360164	0.886402	0.803674	0
plasma X - 21845	0.618457	0.247371	-0.0549729	0.549714	0.108803	0.106235	-0.313384	0.525854	0.61975	0.192282	-0.390424	0.774987	0.532357	0.832757	0.872656	0
plasma X - 17351	0.623275	-0.162145	-0.361228	0.0369372	0.110418	-0.27932	-0.549043	-0.00959688	0.042387	-0.231649	-0.617306	0.154009	0.266348	0.687933	0.501582	0
plasma 11beta-hydroxyandrosterone glucuronide	0.623275	0.143817	-0.0329946	0.320629	0.110887	0.15133	-0.0735029	0.376163	0.1871	0.0790312	-0.261069	0.419131	0.658515	0.671352	0.910437	0
plasma N-acetylisoleucine	0.623275	0.0879031	-0.020229	0.196035	0.111093	0.0991711	-0.0341729	0.232515	0.144931	0.160452	-0.0512247	0.37213	0.168197	0.449866	0.409112	3.64257
plasma thioproline	0.631433	0.0507826	-0.0121722	0.113737	0.113876	0.0494784	-0.0314742	0.130431	0.230943	0.0169854	-0.104122	0.138093	0.789	0.536392	0.643513	0
plasma isoursodeoxycholate sulfate (1)	0.631433	0.337695	-0.0813558	0.756747	0.114233	0.398226	-0.202676	0.999127	0.19398	0.197321	-0.644182	1.03882	0.655643	0.710193	0.426677	1.78425
plasma retinol (Vitamin A)	0.631433	-0.0636714	-0.142731	0.0153879	0.114455	-0.0240215	-0.130695	0.0826521	0.658953	-0.0288997	-0.180987	0.123187	0.717342	0.611326	0.667096	0
plasma 5,6-dihydrothymine	0.631433	0.089172	-0.0219546	0.200299	0.115778	0.0547231	-0.0875708	0.197017	0.450994	-0.00994899	-0.222531	0.202633	0.928726	0.308903	0.844593	0
plasma octadecanedioylcarnitine (C18-DC)*	0.631433	0.10631	-0.0262545	0.238875	0.115998	0.135021	-0.0441533	0.314195	0.139682	0.0267217	-0.22796	0.281403	0.841196	0.489588	0.863385	0
plasma X - 17653	0.631433	0.106561	-0.0265431	0.239666	0.116621	0.0928553	-0.0703891	0.2561	0.264915	0.175297	-0.080594	0.431188	0.209063	0.551386	0.956381	0
plasma 3-(4-hydroxyphenyl)lactate	0.631433	0.072031	-0.0180312	0.162093	0.116983	0.113842	-0.0022901	0.229973	0.0546922	0.185583	0.0123053	0.35886	0.0621659	0.163636	0.906006	0
plasma oleate/vaccenate (18:1)	0.631433	-0.178769	-0.40271	0.0451717	0.117673	-0.18263	-0.441302	0.0760425	0.166423	-0.322028	-0.761761	0.117704	0.181722	0.472007	0.231626	21.5673
plasma X - 22834	0.631433	-0.210515	-0.474322	0.053292	0.117811	-0.2908	-0.625892	0.0442924	0.0889625	-0.177086	-0.685039	0.330866	0.509939	0.883026	0.939027	0
plasma 10-nonadecenoate (19:1n9)	0.631433	-0.169798	-0.382619	0.0430242	0.117879	-0.210656	-0.460726	0.0394138	0.098728	-0.365523	-0.77078	0.0397331	0.107535	0.293777	0.252294	19.4817
plasma nervonoylcarnitine (C24:1)*	0.631433	-0.0922991	-0.208228	0.0236301	0.118651	-0.139668	-0.291407	0.0120716	0.0712251	-0.0598519	-0.282673	0.162969	0.610043	0.745128	0.94593	0
plasma X - 23671	0.631433	0.650435	-0.168169	1.46904	0.119394	1.10585	-0.0608629	2.27257	0.0632087	0.366901	-1.21753	1.95133	0.659618	0.690703	0.610571	0
plasma 1-stearoyl-GPI (18:0)	0.631433	-0.118205	-0.267163	0.0307533	0.11987	-0.13409	-0.330249	0.0620692	0.180315	-0.207262	-0.49524	0.0807165	0.188701	0.49423	0.476792	0
plasma 4-hydroxy-2-oxoglutaric acid	0.631433	-0.107893	-0.243987	0.0282	0.120223	-0.0576688	-0.230673	0.115336	0.513544	-0.0147158	-0.27655	0.247118	0.914465	0.433271	0.539639	0
plasma 2,3-dihydroxy-5-methylthio-4-pentenoate (DMTPA)*	0.631433	0.0584645	-0.0154473	0.132376	0.12106	0.00304027	-0.0904248	0.0965053	0.949166	0.112367	-0.0315512	0.256285	0.156945	0.410315	0.0997714	36.3546
plasma 3-methylhistidine	0.631433	0.223208	-0.059451	0.505867	0.121687	0.286932	-0.102347	0.676211	0.148553	-0.0990697	-0.642858	0.444719	0.728456	0.203791	0.804228	0
plasma N-acetyl-isoputreanine	0.631433	0.0917228	-0.0244789	0.207924	0.121844	0.0801253	-0.0713033	0.231554	0.299701	0.212927	-0.00442205	0.430276	0.0837968	0.229647	0.331853	11.5396
plasma X - 17685	0.631433	0.194771	-0.0520724	0.441615	0.121983	0.201825	-0.10192	0.505571	0.192811	0.203208	-0.272272	0.678688	0.421801	0.968343	0.861791	0
plasma propionylglycine	0.631433	0.158557	-0.042528	0.359643	0.122238	0.103508	-0.121172	0.328188	0.366559	0.301914	-0.090419	0.694247	0.162413	0.421501	0.117862	34.0331
plasma nonadecanoate (19:0)	0.631433	-0.0858262	-0.194688	0.0230357	0.122291	-0.0515036	-0.187794	0.0847865	0.458897	-0.146127	-0.355563	0.0633095	0.201417	0.523823	0.585679	0
plasma 3-methoxycatechol sulfate (1)	0.633531	0.190665	-0.051872	0.433202	0.12337	0.205446	-0.0967265	0.507618	0.182672	-0.0446579	-0.511372	0.422056	0.854987	0.274284	0.930425	0
plasma N2-acetyl,N6-methyllysine	0.633531	-0.212732	-0.48356	0.0580959	0.123675	-0.267754	-0.623617	0.088109	0.140295	-0.27342	-0.7943	0.24746	0.327804	0.794645	0.816736	0
plasma linoleamide (18:2n6)	0.636409	-0.106603	-0.24306	0.0298536	0.125728	-0.0751333	-0.23504	0.084773	0.3571	-0.144632	-0.418603	0.129339	0.325189	0.756695	0.306247	14.0975
plasma N6-acetyllysine	0.636409	0.0509638	-0.0142767	0.116204	0.125754	0.0381061	-0.0470357	0.123248	0.380376	0.0634295	-0.0678855	0.194744	0.366093	0.831965	0.366314	8.06175
plasma X - 23665	0.636409	0.116798	-0.0327301	0.266325	0.125782	0.102765	-0.0918713	0.297401	0.300748	0.0610465	-0.226628	0.348721	0.686255	0.666062	0.698984	0
plasma methyl-4-hydroxybenzoate sulfate	0.636409	-0.341442	-0.779051	0.0961663	0.126202	-0.268128	-0.853606	0.317349	0.369401	-0.176802	-1.0453	0.691701	0.698286	0.673016	0.459061	0
plasma X - 19183	0.63706	0.351917	-0.099855	0.80369	0.126822	0.573	-0.0813327	1.22733	0.0860993	0.305206	-0.605058	1.21547	0.525911	0.908586	0.305485	14.1734
plasma sphingomyelin (d17:1/16:0, d18:1/15:0, d16:1/17:0)*	0.642409	-0.0632434	-0.144878	0.0183914	0.128912	-0.0751719	-0.176841	0.0264971	0.147294	-0.150983	-0.308028	0.00606238	0.0888919	0.228835	0.929632	0
plasma palmitoyl-oleoyl-glycerol (16:0/18:1) [2]*	0.642409	-0.168876	-0.386962	0.0492103	0.129089	-0.202597	-0.489211	0.0840166	0.165921	0.0202983	-0.398974	0.439571	0.926278	0.32486	0.895448	0
plasma oleoyl-linoleoyl-glycerol (18:1/18:2) [1]	0.642409	-0.138693	-0.317963	0.0405771	0.129435	-0.218349	-0.449597	0.0128985	0.0642212	-0.00328447	-0.351454	0.344886	0.985612	0.393233	0.204584	24.3419
plasma torasemide	0.642409	0.701164	-0.20621	1.60854	0.129889	1.01088	-0.147002	2.16877	0.0870567	1.90155	0.191034	3.61206	0.0543503	0.137839	0.414655	3.05937
plasma 3-hydroxymyristate	0.642409	-0.108561	-0.249224	0.032102	0.130365	-0.117867	-0.283181	0.0474466	0.162283	-0.179348	-0.458501	0.0998056	0.23655	0.573611	0.403698	4.20958
plasma pentadecanoate (15:0)	0.643049	-0.090096	-0.207024	0.0268319	0.130992	-0.129879	-0.291302	0.0315437	0.114803	-0.166619	-0.392495	0.0592573	0.178841	0.454999	0.469399	0
plasma docosapentaenoate (n3 DPA; 22:5n3)	0.643496	-0.154631	-0.355619	0.0463574	0.131579	-0.213537	-0.445749	0.0186737	0.0714904	-0.342014	-0.724063	0.0400347	0.109864	0.28675	0.27688	17.0231
plasma X - 24795	0.643722	0.259089	-0.0781468	0.596326	0.132122	0.303192	-0.123806	0.730191	0.164019	0.504698	-0.143427	1.15282	0.157938	0.404834	0.87561	0
plasma ascorbic acid 3-sulfate*	0.646331	0.150138	-0.0458072	0.346083	0.133156	0.133984	-0.0854953	0.353463	0.231507	0.291795	-0.0899117	0.673501	0.164943	0.414426	0.0152178	53.1094
plasma 3-methoxytyrosine	0.657565	-0.108078	-0.250424	0.0342692	0.136721	-0.168397	-0.34643	0.00963676	0.0637573	-0.182337	-0.456244	0.0915691	0.22121	0.547887	0.966404	0
plasma ascorbic acid 2-sulfate	0.657565	0.0856112	-0.0273826	0.198605	0.137546	0.0961048	-0.0408407	0.23305	0.168992	0.22498	0.020663	0.429297	0.0562823	0.148646	0.285921	16.1221
plasma X - 24456	0.657565	0.0901504	-0.0289059	0.209207	0.137782	0.140425	-0.015433	0.296284	0.0774143	0.26934	0.0402174	0.498463	0.0439546	0.103047	0.781574	0
plasma 16a-hydroxy DHEA 3-sulfate	0.657565	0.24647	-0.0791802	0.57212	0.137966	0.201426	-0.182933	0.585784	0.304358	0.216063	-0.440154	0.87228	0.53324	0.917417	0.123287	33.3665
plasma X - 23678	0.657565	-0.114144	-0.265158	0.0368709	0.138492	-0.0991535	-0.30353	0.105223	0.341666	-0.0793505	-0.370178	0.211477	0.604499	0.789386	0.793835	0
plasma linolenate [alpha or gamma; (18:3n3 or 6)]	0.657565	-0.189381	-0.439951	0.0611886	0.138515	-0.144176	-0.423753	0.135401	0.312141	-0.266441	-0.768899	0.236016	0.323132	0.732238	0.167112	28.3295
plasma 3-hydroxyhippurate sulfate	0.665789	0.234588	-0.077668	0.546845	0.140897	0.401161	-0.00625902	0.808581	0.0536249	0.482999	-0.120285	1.08628	0.147678	0.366971	0.412889	3.24549
plasma 4-vinylguaiacol sulfate	0.665789	-0.23584	-0.551026	0.079347	0.142498	-0.22181	-0.608538	0.164919	0.260951	-0.332266	-0.938835	0.274304	0.308214	0.722949	0.821882	0
plasma 2'-O-methylcytidine	0.665789	0.0621856	-0.020965	0.145336	0.142705	0.0901722	-0.0229664	0.203311	0.118263	-0.0164648	-0.176447	0.143517	0.844186	0.28571	0.609441	0
plasma hydroquinone sulfate	0.665789	0.144681	-0.0490794	0.338441	0.143329	0.172918	-0.0652492	0.411086	0.154735	0.408275	0.0547759	0.761774	0.0470744	0.117839	0.347589	9.95807
plasma enalaprilat*	0.665789	0.69262	-0.235199	1.62044	0.143435	0.762858	-0.47441	2.00013	0.226875	0.818538	-0.990929	2.628	0.396107	0.876938	0.777475	0
plasma N-acetylvaline	0.665789	0.066841	-0.022803	0.156485	0.143905	0.0836471	-0.00724658	0.174541	0.0712777	0.146723	-0.0246193	0.318065	0.124206	0.309933	0.00836379	56.4446
plasma deoxycarnitine	0.665789	0.0543714	-0.0185603	0.127303	0.143967	0.00268807	-0.0862878	0.0916639	0.952782	0.0448266	-0.102159	0.191812	0.563306	0.884526	0.301657	14.5548
plasma X - 23666	0.665789	-0.0747338	-0.175194	0.0257264	0.144828	-0.0544668	-0.179537	0.0706037	0.393359	-0.0493973	-0.24252	0.143726	0.626996	0.769523	0.883711	0
plasma acetylcarnitine (C2)	0.665789	-0.0525622	-0.123226	0.0181015	0.144871	-0.0274314	-0.120806	0.0659435	0.564755	-0.018673	-0.154612	0.117266	0.793229	0.579977	0.637054	0
plasma 1-linoleoyl-2-arachidonoyl-GPC (18:2/20:4n6)*	0.667597	-0.0585832	-0.137591	0.0204241	0.146141	-0.0284982	-0.136243	0.0792467	0.604176	-0.113315	-0.265211	0.0385817	0.174408	0.427599	0.800647	0
plasma N-methyltaurine	0.667597	-0.248705	-0.584414	0.0870043	0.146499	-0.217019	-0.676859	0.24282	0.354968	-0.386713	-1.0341	0.260677	0.268835	0.635627	0.790056	0
plasma trans-4-hydroxyproline	0.667597	-0.0826328	-0.194378	0.0291128	0.147243	-0.0528874	-0.186403	0.0806279	0.43753	-0.0196675	-0.240462	0.201127	0.864889	0.527697	0.301453	14.5751
plasma X - 12007	0.667597	0.203157	-0.071915	0.478229	0.147743	0.268764	-0.0184465	0.555975	0.0666417	0.741982	0.323188	1.16078	0.00599606	0.0144929	0.0921558	37.3869
plasma X - 12221	0.667597	0.20233	-0.0721577	0.476818	0.148535	0.145947	-0.175938	0.467831	0.374179	0.416597	-0.114439	0.947634	0.155166	0.376242	0.159533	29.1652
plasma (16 or 17)-methylstearate (a19:0 or i19:0)	0.667597	-0.0995793	-0.235047	0.0358887	0.149663	-0.113479	-0.292393	0.0654345	0.213815	-0.188938	-0.449623	0.0717475	0.185874	0.449891	0.694095	0
plasma pantoate	0.667597	0.13281	-0.0479025	0.313522	0.149747	0.17395	-0.0273969	0.375297	0.090403	0.442757	0.125988	0.759526	0.0208506	0.0487416	0.273911	17.3191
plasma diacylglycerol (16:1/18:2 [2], 16:0/18:3 [1])*	0.667597	-0.139396	-0.329472	0.0506809	0.150613	-0.166876	-0.408294	0.0745426	0.175485	-0.101874	-0.467241	0.263494	0.596712	0.818433	0.989491	0
plasma stearidonate (18:4n3)	0.667597	-0.163782	-0.387146	0.0595814	0.150675	-0.238368	-0.547072	0.070335	0.130177	-0.407766	-0.837349	0.0218156	0.0924497	0.221716	0.615146	0
plasma 1-methylguanidine	0.667597	0.0916523	-0.0333704	0.216675	0.150769	0.0988711	-0.0827768	0.280519	0.286058	0.206631	-0.031486	0.444749	0.119815	0.293901	0.258203	18.889
plasma behenoyl dihydrosphingomyelin (d18:0/22:0)*	0.667597	-0.102508	-0.242467	0.0374519	0.151146	-0.124358	-0.293693	0.0449758	0.15004	-0.0918531	-0.37416	0.190454	0.537992	0.932709	0.171965	27.8005
plasma methylsuccinoylcarnitine	0.667597	-0.100323	-0.237506	0.036861	0.151765	-0.0548223	-0.232726	0.123082	0.54586	-0.224673	-0.48858	0.0392334	0.12616	0.305054	0.85653	0
plasma X - 21839	0.667597	0.202934	-0.0747632	0.480632	0.15206	0.226091	-0.114455	0.566637	0.193178	0.434592	-0.0997465	0.96893	0.142	0.343393	0.989991	0
plasma salicyluric glucuronide*	0.667597	-0.363581	-0.861639	0.134477	0.152496	-0.391917	-1.00823	0.224398	0.212636	-0.187012	-1.14508	0.771055	0.710037	0.681359	0.563216	0
plasma N-acetylthreonine	0.667597	0.0769906	-0.0286477	0.182629	0.153163	0.098506	-0.0209713	0.217983	0.106107	0.148398	-0.0583556	0.355152	0.189805	0.446527	0.0493882	44.2083
plasma sphingomyelin (d18:1/20:0, d16:1/22:0)*	0.667597	-0.0429687	-0.101975	0.0160376	0.153506	-0.0391293	-0.114529	0.0362698	0.309083	-0.0534895	-0.167005	0.0600264	0.377467	0.835883	0.858276	0
plasma sphingomyelin (d17:2/16:0, d18:2/15:0)*	0.669378	-0.0758668	-0.180285	0.0285511	0.154432	-0.0636528	-0.192214	0.064908	0.33184	-0.102743	-0.303668	0.098182	0.339868	0.765244	0.94382	0
plasma 1-stearoyl-2-arachidonoyl-GPE (18:0/20:4)	0.671192	-0.0740446	-0.176323	0.0282341	0.155924	-0.0688379	-0.197889	0.0602128	0.295801	-0.0177429	-0.21451	0.179024	0.863245	0.526343	0.815881	0
plasma succinate	0.671192	0.129782	-0.0495603	0.309124	0.156092	0.166613	-0.0619826	0.395208	0.15314	0.212919	-0.132151	0.557989	0.25434	0.592592	0.749332	0
plasma X - 25310	0.671192	-0.136419	-0.325074	0.0522369	0.156404	-0.00610317	-0.241662	0.229456	0.9595	0.168949	-0.17669	0.514587	0.360635	0.0702519	0.352187	9.49402
plasma X - 25668	0.676248	0.197218	-0.0768619	0.471298	0.158445	0.153189	-0.219073	0.525451	0.41993	0.092483	-0.45641	0.641376	0.748037	0.671082	0.371981	7.48392
plasma N-acetyltryptophan	0.676248	0.0748277	-0.0292078	0.178863	0.158626	0.0779611	-0.0538653	0.209787	0.246412	0.160721	-0.0394041	0.360846	0.146552	0.347981	0.621069	0
plasma 3-hydroxyoleoylcarnitine	0.676384	-0.130418	-0.312052	0.0512148	0.159334	-0.0921123	-0.297301	0.113077	0.378937	-0.240079	-0.598715	0.118557	0.218824	0.49934	0.172558	27.7361
plasma N6-methyllysine	0.676384	-0.151691	-0.363138	0.0597551	0.159702	-0.137468	-0.402142	0.127206	0.30869	-0.0577841	-0.464562	0.348994	0.786363	0.607912	0.994766	0
plasma 3-methyl catechol sulfate (1)	0.683811	-0.180032	-0.432474	0.0724099	0.162181	-0.118081	-0.456985	0.220822	0.494674	-0.234877	-0.720868	0.251114	0.365843	0.801004	0.733578	0
plasma glycine	0.683811	0.0487309	-0.0196534	0.117115	0.162511	0.0445027	-0.0503655	0.139371	0.357876	0.0785955	-0.0529572	0.210148	0.268757	0.613812	0.507155	0
plasma theanine	0.684942	-0.797137	-1.91789	0.323612	0.163308	-0.732028	-2.23844	0.774387	0.340881	0.393647	-1.69745	2.48474	0.719849	0.218536	0.410943	3.45021
plasma bilirubin degradation product, C16H18N2O5 (1)**	0.688578	0.14532	-0.059674	0.350314	0.164706	0.137336	-0.133942	0.408615	0.321079	-0.0244103	-0.418907	0.370087	0.905874	0.346737	0.382294	6.42728
plasma X - 24475	0.688883	0.214403	-0.0886931	0.517499	0.165615	0.275008	-0.116948	0.666963	0.169079	0.349676	-0.253651	0.953002	0.282466	0.618084	0.345093	10.2097
plasma caffeine	0.688883	-0.264937	-0.639674	0.109799	0.165842	-0.236892	-0.637153	0.163368	0.246051	-0.595996	-1.31218	0.120192	0.133935	0.313691	0.237392	20.983
plasma X - 10458	0.689116	0.0753239	-0.0315792	0.182227	0.167282	0.0783518	-0.0836039	0.240308	0.343027	0.00444044	-0.205228	0.214109	0.967707	0.456053	0.430671	1.35741
plasma threonine	0.689116	0.0491577	-0.0206381	0.118953	0.167458	0.0511678	-0.03876	0.141096	0.264767	0.105144	-0.0291286	0.239417	0.155849	0.361313	0.53837	0
plasma 5alpha-androstan-3alpha,17beta-diol disulfate	0.689116	0.233041	-0.0978661	0.563948	0.167493	0.271279	-0.157443	0.700001	0.214905	0.503718	-0.134926	1.14236	0.153168	0.353912	0.222163	22.5312
plasma 1-(1-enyl-stearoyl)-2-oleoyl-GPE (P-18:0/18:1)	0.68949	-0.0713988	-0.173025	0.0302274	0.168513	-0.0880508	-0.233653	0.0575519	0.235916	-0.00552	-0.201036	0.189996	0.956961	0.457383	0.541155	0
plasma genistein sulfate*	0.68949	0.836267	-0.354421	2.02696	0.168648	0.746587	-0.718504	2.21168	0.317908	0.739558	-1.63835	3.11746	0.555741	0.927235	0.15386	29.7989
plasma X - 17654	0.691637	0.0903487	-0.0387553	0.219453	0.170185	0.0755905	-0.0891913	0.240372	0.368601	-0.0135417	-0.261885	0.234802	0.917003	0.359783	0.53379	0
plasma lanthionine	0.691637	0.162649	-0.0699676	0.395266	0.170551	0.154582	-0.125417	0.434581	0.279228	0.325745	-0.128657	0.780146	0.190307	0.429513	0.0265746	49.372
plasma eicosapentaenoate (EPA; 20:5n3)	0.691637	-0.124363	-0.302317	0.053591	0.170775	-0.137761	-0.358869	0.0833468	0.222027	-0.368704	-0.711025	-0.0263829	0.0609375	0.132536	0.566307	0
plasma tauroursodeoxycholate	0.696948	0.292535	-0.128325	0.713394	0.173087	0.358526	-0.165243	0.882294	0.17972	0.390552	-0.420753	1.20186	0.36766	0.787443	0.912292	0
plasma myristamide (14:0)*	0.696948	-0.0599682	-0.146362	0.0264254	0.173683	-0.0699239	-0.181203	0.0413555	0.21811	-0.0716207	-0.23783	0.0945884	0.418102	0.875419	0.971961	0
plasma androstenediol (3beta,17beta) monosulfate (2)	0.696948	-0.153591	-0.375226	0.0680437	0.174388	-0.145555	-0.467726	0.176615	0.375885	-0.438575	-0.864506	-0.012645	0.0711997	0.155632	0.52361	0
plasma palmitoyl-arachidonoyl-glycerol (16:0/20:4) [2]*	0.696948	-0.187843	-0.45906	0.0833729	0.174634	-0.135894	-0.474519	0.202731	0.431541	-0.148124	-0.670977	0.37473	0.590924	0.865219	0.737788	0
plasma umbelliferone sulfate	0.696948	0.257484	-0.115938	0.630907	0.176553	-0.00341117	-0.495592	0.48877	0.989162	-0.136071	-0.83414	0.561998	0.710421	0.224745	0.392677	5.35596
plasma X - 24571	0.696948	0.270202	-0.122853	0.663258	0.177865	0.471863	-0.0160807	0.959806	0.0580432	0.831649	0.142324	1.52097	0.0396386	0.0908863	0.283343	16.3789
plasma N-acetylmethionine	0.696948	0.0684069	-0.0311248	0.167939	0.177961	0.112182	-0.0197497	0.244114	0.095601	0.126854	-0.0646114	0.31832	0.223241	0.499663	0.642593	0
plasma N-acetylcarnosine	0.696948	0.071599	-0.0327207	0.175919	0.178559	0.0787081	-0.0674433	0.22486	0.29119	0.235651	0.0349547	0.436348	0.0441546	0.090211	0.703864	0
plasma X - 11372	0.696948	0.122216	-0.0559501	0.300382	0.178797	0.0540714	-0.173957	0.2821	0.642104	-0.171089	-0.50613	0.163953	0.3405	0.0723416	0.401752	4.41265
plasma palmitoyl sphingomyelin (d18:1/16:0)	0.696948	-0.0341386	-0.0839205	0.0156432	0.178924	-0.0253786	-0.090278	0.0395208	0.443418	-0.0506261	-0.146395	0.0451428	0.324564	0.70115	0.931604	0
plasma 3-hydroxylaurate	0.696948	-0.117707	-0.289365	0.0539504	0.178959	-0.115866	-0.336398	0.104666	0.303128	-0.195808	-0.526074	0.134459	0.272211	0.599339	0.550024	0
plasma 3-hydroxydodecanedioate*	0.696948	-0.155076	-0.381698	0.0715455	0.179857	-0.069234	-0.359224	0.220756	0.639833	-0.128651	-0.584835	0.327534	0.592582	0.896852	0.381551	6.50365
plasma erucate (22:1n9)	0.696948	-0.146139	-0.360038	0.0677603	0.180546	-0.0929858	-0.357434	0.171462	0.490719	-0.188451	-0.618951	0.24205	0.411	0.826138	0.371957	7.48642
plasma X - 21342	0.696948	0.0459901	-0.0213748	0.113355	0.180874	0.0541041	-0.0324112	0.140619	0.22031	0.0500112	-0.0831149	0.183137	0.478467	0.946119	0.48113	0
plasma 2-linoleoylglycerol (18:2)	0.696948	-0.128099	-0.315815	0.0596177	0.181063	-0.121345	-0.378901	0.136211	0.355789	-0.00957367	-0.37042	0.351273	0.959553	0.468343	0.630587	0
plasma N-acetylphenylalanine	0.696948	0.0648487	-0.0302186	0.159916	0.181236	0.0411453	-0.0754662	0.157757	0.489216	0.0882165	-0.0946765	0.27111	0.366753	0.775414	0.73325	0
plasma 3-hydroxyhexanoylcarnitine (1)	0.696948	0.0729746	-0.0341164	0.180065	0.18169	0.0896973	-0.0557275	0.235122	0.226703	0.144251	-0.0618065	0.350308	0.200032	0.445879	0.646367	0
plasma octadecenedioate (C18:1-DC)	0.696948	0.0958835	-0.0448578	0.236625	0.181787	0.00635891	-0.195019	0.207737	0.950651	0.09329	-0.177451	0.364031	0.514766	0.982898	0.564693	0
plasma diacylglycerol (14:0/18:1, 16:0/16:1) [1]*	0.696948	0.305037	-0.143237	0.753311	0.182304	0.484789	-0.0203999	0.989977	0.0599965	0.906011	0.106046	1.70598	0.0507133	0.116295	0.200014	24.8179
plasma sphingomyelin (d17:1/14:0, d16:1/15:0)*	0.697076	-0.0825422	-0.204416	0.0393321	0.184366	-0.112424	-0.267406	0.0425586	0.155098	-0.216435	-0.450901	0.0180317	0.100528	0.219443	0.819737	0
plasma X - 11850	0.697076	-0.33987	-0.841819	0.162079	0.184478	-0.431031	-1.13161	0.26955	0.22787	-0.457667	-1.42461	0.509278	0.375424	0.785662	0.593252	0
plasma 2-aminoheptanoate	0.697076	0.085579	-0.0408272	0.211985	0.184533	0.08139	-0.054054	0.216834	0.23889	0.209819	-0.0289126	0.448551	0.115688	0.260121	0.176362	27.3249
plasma tetrahydrocortisone glucuronide (5)	0.697076	-0.10517	-0.260528	0.0501875	0.184572	-0.138286	-0.33845	0.061879	0.175717	-0.0980493	-0.396996	0.200898	0.534793	0.957498	0.991595	0
plasma 5-acetylamino-6-formylamino-3-methyluracil	0.697076	0.189971	-0.0913954	0.471337	0.185731	0.0743259	-0.287966	0.436618	0.687614	0.196512	-0.343417	0.736441	0.491944	0.978353	0.779416	0
plasma glucuronide of C10H18O2 (4)*	0.697076	-0.565463	-1.4051	0.27417	0.186846	-0.856457	-1.98942	0.27651	0.138442	-1.22087	-2.8426	0.40086	0.170856	0.375252	0.170541	27.9553
plasma sebacate (C10-DC)	0.697076	0.112215	-0.0545844	0.279013	0.187312	0.155102	-0.0663649	0.37657	0.169864	0.271108	-0.0495081	0.591724	0.12845	0.281901	0.774677	0
plasma X - 23639	0.697076	0.0732009	-0.0356475	0.182049	0.187476	0.0426089	-0.0908504	0.176068	0.53148	-0.00649732	-0.215893	0.202898	0.952704	0.403017	0.685812	0
plasma dehydroepiandrosterone sulfate (DHEA-S)	0.697076	0.155254	-0.0760038	0.386513	0.188236	0.148599	-0.150729	0.447927	0.330548	-0.0496142	-0.494488	0.395259	0.831371	0.315571	0.609609	0
plasma stachydrine	0.697076	0.238117	-0.116668	0.592903	0.18836	0.219834	-0.173576	0.613244	0.273425	0.265448	-0.450095	0.980991	0.483841	0.931899	0.191897	25.6694
plasma 3-hydroxyisobutyrate	0.697076	0.0936902	-0.0459059	0.233286	0.188364	0.158014	-0.00555281	0.32158	0.0583012	0.193584	-0.0786328	0.465801	0.193573	0.419534	0.136271	31.816
plasma 1-palmitoyl-2-arachidonoyl-GPE (16:0/20:4)*	0.697076	-0.0747257	-0.186173	0.0367214	0.188791	-0.0532107	-0.195212	0.0887901	0.462681	0.00852757	-0.205878	0.222933	0.939403	0.393935	0.67514	0
plasma beta-hydroxyisovaleroylcarnitine	0.699749	0.0688794	-0.0341422	0.171901	0.190055	0.0482725	-0.104507	0.201052	0.535735	0.112444	-0.0929459	0.317834	0.308475	0.636973	0.271374	17.5723
plasma gamma-glutamylthreonine	0.699792	0.0557227	-0.028045	0.13949	0.192309	0.0488886	-0.0559083	0.153686	0.360539	0.0465699	-0.11458	0.20772	0.58361	0.898908	0.963399	0
plasma X - 21360	0.699792	-0.0460351	-0.115268	0.023198	0.192494	-0.0477178	-0.140709	0.0452735	0.31454	-0.0620513	-0.195235	0.071133	0.382648	0.788239	0.934453	0
plasma X - 12839	0.699792	-0.278199	-0.696894	0.140497	0.192821	-0.203407	-0.673989	0.267175	0.396891	-0.325497	-1.17344	0.52245	0.469173	0.900871	0.0934321	37.2112
plasma oleoylcarnitine (C18:1)	0.699792	-0.070133	-0.175872	0.0356062	0.19361	-0.0586028	-0.178746	0.0615407	0.339063	-0.0972493	-0.309687	0.115188	0.390686	0.775623	0.257497	18.9598
plasma linoleoyl-arachidonoyl-glycerol (18:2/20:4) [2]*	0.699792	-0.133835	-0.335822	0.0681516	0.194061	-0.150644	-0.412989	0.111702	0.2604	-0.0583144	-0.447335	0.330706	0.774918	0.665656	0.990811	0
plasma gamma-glutamylphenylalanine	0.699792	0.0456761	-0.0232754	0.114628	0.194166	0.0361641	-0.0537469	0.126075	0.430499	0.0978684	-0.0347762	0.230513	0.17875	0.387887	0.720953	0
plasma X - 17335	0.699792	-0.105895	-0.266175	0.0543864	0.195351	-0.051677	-0.215671	0.112317	0.536829	-0.136347	-0.459366	0.186672	0.427364	0.833178	0.0593401	42.4052
plasma glycohyocholate	0.699792	-0.156529	-0.393722	0.0806628	0.195862	-0.17359	-0.47834	0.13116	0.264242	-0.245907	-0.702839	0.211026	0.316339	0.663326	0.951965	0
plasma X - 19438	0.699792	0.112033	-0.0577801	0.281846	0.195986	0.0837218	-0.122473	0.289916	0.426142	0.148848	-0.1759	0.473596	0.390118	0.799638	0.728254	0
plasma N-acetylkynurenine (2)	0.699792	-0.120572	-0.30337	0.0622256	0.196088	-0.162102	-0.408607	0.084404	0.197444	-0.183272	-0.534486	0.167942	0.330529	0.690611	0.682409	0
plasma 3-hydroxyindolin-2-one	0.699792	0.102904	-0.0531128	0.258921	0.196103	0.0806583	-0.115997	0.277314	0.421467	0.0506721	-0.248736	0.35008	0.746959	0.697136	0.982758	0
plasma sphingomyelin (d18:1/17:0, d17:1/18:0, d19:1/16:0)	0.699792	-0.0519263	-0.130792	0.0269397	0.19689	-0.0531132	-0.15271	0.0464837	0.295925	-0.131255	-0.282972	0.0204621	0.120815	0.257934	0.683127	0
plasma 3beta,7alpha-dihydroxy-5-cholestenoate	0.699792	0.0867111	-0.0450442	0.218466	0.197087	0.14545	-0.0279457	0.318845	0.100159	-0.00797365	-0.261348	0.2454	0.952033	0.411258	0.654981	0
plasma 1-(1-enyl-stearoyl)-2-arachidonoyl-GPE (P-18:0/20:4)*	0.701198	-0.0656675	-0.165656	0.0343213	0.198024	-0.0650686	-0.201818	0.0716804	0.351027	-0.0433235	-0.235674	0.149027	0.668282	0.795259	0.947692	0
plasma sphingomyelin (d18:2/18:1)*	0.719605	-0.0516075	-0.131207	0.0279915	0.203825	-0.0649495	-0.162345	0.0324458	0.191202	-0.145243	-0.298371	0.00788369	0.0926584	0.19091	0.924589	0
plasma cysteine	0.719605	0.0507584	-0.0276188	0.129136	0.204332	0.0516053	-0.0466816	0.149892	0.303445	0.0178377	-0.138489	0.174165	0.827538	0.639394	0.39589	5.02273
plasma 1-oleoyl-2-docosahexaenoyl-GPC (18:1/22:6)*	0.720129	-0.0548695	-0.139727	0.0299877	0.205037	-0.0964731	-0.195398	0.00245217	0.0559557	-0.148224	-0.305464	0.0090155	0.0944177	0.20304	0.145693	30.7249
plasma gamma-glutamylhistidine	0.724667	-0.0429842	-0.109779	0.0238106	0.207205	-0.0301973	-0.124649	0.0642549	0.530908	-0.00417359	-0.132679	0.124332	0.950499	0.504148	0.681246	0
plasma erythronate*	0.724667	0.057784	-0.0320768	0.147645	0.207549	0.113547	0.024252	0.202841	0.0126926	0.20191	0.0538119	0.350007	0.0234071	0.0496047	0.0599244	42.3048
plasma X - 15245	0.724667	-0.204433	-0.522669	0.113803	0.208006	-0.263578	-0.685757	0.158601	0.22108	0.130604	-0.482148	0.743357	0.684956	0.238347	0.626476	0
plasma bilirubin degradation product, C16H18N2O5 (2)**	0.726453	0.117263	-0.0657089	0.300235	0.209079	0.142888	-0.0958253	0.3816	0.240722	-0.014722	-0.371184	0.34174	0.937081	0.415449	0.152862	29.9112
plasma alpha-ketobutyrate	0.727277	0.096382	-0.054272	0.247036	0.209878	0.11513	-0.0773613	0.30762	0.241092	0.27177	-0.0180176	0.561558	0.095896	0.195095	0.86877	0
plasma sphingomyelin (d18:1/19:0, d19:1/18:0)*	0.728426	-0.0627565	-0.16118	0.0356669	0.211406	-0.0562506	-0.17924	0.0667391	0.370034	-0.114093	-0.303437	0.0752515	0.264925	0.547833	0.958032	0
plasma X - 11858	0.728426	0.294958	-0.168271	0.758186	0.212033	0.278335	-0.309866	0.866536	0.353694	0.287346	-0.604993	1.17969	0.542107	0.98478	0.722514	0
plasma X - 25802	0.728426	0.229738	-0.133835	0.593311	0.215539	0.284276	-0.15529	0.723842	0.20496	0.701719	0.0562331	1.3472	0.0589506	0.123797	0.306633	14.059
plasma 12,13-DiHOME	0.728426	0.151806	-0.0887003	0.392311	0.216044	0.218648	-0.0318912	0.469188	0.0871772	0.304292	-0.166136	0.774719	0.233598	0.473533	0.0359746	47.0066
plasma taurolithocholate 3-sulfate	0.728426	0.172324	-0.101094	0.445741	0.216726	0.111451	-0.239489	0.462391	0.533652	0.0264962	-0.498795	0.551788	0.923201	0.538285	0.851009	0
plasma 1-(1-enyl-palmitoyl)-2-arachidonoyl-GPE (P-16:0/20:4)*	0.728426	-0.0607572	-0.157188	0.0356731	0.216867	-0.070619	-0.196532	0.0552935	0.271654	0.013814	-0.171693	0.199321	0.88686	0.378097	0.867693	0
plasma X - 11470	0.728426	0.103288	-0.060777	0.267353	0.217238	0.0592376	-0.151887	0.270363	0.582369	0.0599645	-0.25557	0.375499	0.717313	0.759204	0.92259	0
plasma X - 26062	0.728426	-0.492714	-1.27559	0.290167	0.217381	-0.224365	-1.17389	0.725156	0.643274	-0.484682	-2.06674	1.09737	0.56156	0.990941	0.289178	15.7976
plasma oleoyl-linoleoyl-glycerol (18:1/18:2) [2]	0.728426	-0.113636	-0.294525	0.0672529	0.218223	-0.104875	-0.334279	0.124529	0.370241	0.0725649	-0.266408	0.411538	0.683667	0.236154	0.161629	28.9329
plasma histidine	0.728426	0.0321879	-0.0191501	0.083526	0.219125	0.0350412	-0.0288044	0.0988869	0.282056	0.0355983	-0.0644209	0.135618	0.501336	0.939188	0.506922	0
plasma X - 12544	0.728426	-0.299713	-0.777791	0.178366	0.219175	-0.351514	-0.977791	0.274764	0.271298	-0.522634	-1.4732	0.427932	0.306514	0.602351	0.444477	0
plasma tetradecadienoate (14:2)*	0.728426	-0.148903	-0.386469	0.0886644	0.219271	-0.177558	-0.401749	0.0466321	0.120593	-0.32995	-0.790861	0.130961	0.190874	0.388645	0.0493179	44.2217
plasma X - 11315	0.728426	0.0950343	-0.0566643	0.246733	0.219502	0.0623417	-0.126102	0.250786	0.516725	0.0983295	-0.193677	0.390336	0.524168	0.979859	0.831789	0
plasma X - 12731	0.728426	-0.141822	-0.368215	0.0845712	0.219522	-0.077134	-0.355747	0.201479	0.587394	-0.136608	-0.572796	0.299581	0.553034	0.978671	0.862986	0
plasma 3-aminoisobutyrate	0.728426	0.08319	-0.0498623	0.216242	0.220405	0.0931413	-0.0784598	0.264742	0.287408	0.111211	-0.144723	0.367144	0.414331	0.806747	0.799453	0
plasma 5,6-dihydrouridine	0.728426	0.0460387	-0.0276299	0.119707	0.220626	0.0411247	-0.0609834	0.143233	0.429885	0.112309	-0.0294352	0.254053	0.151484	0.308655	0.510339	0
plasma dodecadienoate (12:2)*	0.728426	-0.135325	-0.352006	0.0813561	0.220927	-0.168028	-0.34631	0.0102533	0.064712	-0.272225	-0.697966	0.153517	0.238633	0.477621	0.00768952	56.8678
plasma X - 25806	0.728426	-0.112112	-0.291863	0.0676383	0.221538	-0.0933022	-0.320282	0.133677	0.420437	-0.16979	-0.516192	0.176613	0.359367	0.710626	0.896319	0
plasma oleoyl-oleoyl-glycerol (18:1/18:1) [1]*	0.728426	-0.120844	-0.314603	0.0729158	0.221561	-0.0650333	-0.32169	0.191623	0.619451	0.0556031	-0.316796	0.428002	0.775777	0.302358	0.54224	0
plasma sphingomyelin (d18:1/18:1, d18:2/18:0)	0.728426	-0.0391561	-0.102051	0.0237386	0.222386	-0.0242275	-0.114377	0.0659221	0.598377	-0.0348962	-0.161762	0.0919695	0.601602	0.940114	0.440286	0.322589
plasma dexpanthenol	0.728426	-0.289435	-0.754383	0.175512	0.222426	-0.485433	-1.01074	0.0398738	0.0701112	-1.05417	-1.81693	-0.291409	0.0219805	0.0445447	0.128248	32.7671
plasma 5-hydroxy-2-methylpyridine sulfate	0.728426	0.264256	-0.160379	0.68889	0.222575	0.374502	-0.0844309	0.833435	0.109735	0.299627	-0.556269	1.15552	0.508225	0.926318	0.261437	18.5652
plasma allopurinol	0.731696	-0.578779	-1.51197	0.354413	0.224138	-0.393576	-1.58164	0.79449	0.516154	0.285404	-1.52986	2.10066	0.764288	0.302196	0.53021	0
plasma maleate	0.734274	-0.143543	-0.375662	0.088576	0.225495	-0.139691	-0.466402	0.187019	0.402019	-0.00737007	-0.45419	0.43945	0.974846	0.500458	0.822693	0
plasma octadecenedioylcarnitine (C18:1-DC)*	0.735163	0.0908537	-0.0563409	0.238048	0.226371	0.0879803	-0.101296	0.277257	0.362275	-0.0207659	-0.303923	0.262391	0.888563	0.387046	0.808967	0
plasma undecenoylcarnitine (C11:1)	0.735163	0.0785889	-0.0489031	0.206081	0.226984	0.101547	-0.0612434	0.264337	0.221479	0.086706	-0.158587	0.331999	0.504201	0.940982	0.619007	0
plasma 1-stearoyl-2-linoleoyl-GPI (18:0/18:2)	0.735163	-0.0606363	-0.159107	0.0378347	0.22747	-0.0482818	-0.167214	0.07065	0.426223	-0.0693311	-0.258764	0.120102	0.489586	0.918215	0.59583	0
plasma X - 21258	0.735551	0.192884	-0.120816	0.506584	0.228157	0.281173	-0.157051	0.719397	0.208554	-0.0332965	-0.64466	0.578067	0.917102	0.415867	0.402663	4.31764
plasma X - 12283	0.73585	-0.150099	-0.394715	0.0945176	0.229111	-0.209332	-0.484034	0.0653697	0.135291	-0.0179485	-0.501936	0.466039	0.94349	0.545011	0.158671	29.261
plasma X - 11444	0.73585	0.110692	-0.0698094	0.291194	0.229385	0.141603	-0.0916079	0.374814	0.23402	0.214316	-0.13279	0.561421	0.254049	0.508894	0.930667	0
plasma 2-hydroxybutyrate/2-hydroxyisobutyrate	0.740747	0.0757564	-0.0484846	0.199997	0.23205	0.130445	-0.0277436	0.288634	0.106047	0.217898	-0.0210916	0.456888	0.104236	0.202297	0.68751	0
plasma 1-(1-enyl-oleoyl)-GPE (P-18:1)*	0.740747	-0.100671	-0.265886	0.0645445	0.232374	-0.206405	-0.409545	-0.0032654	0.0464293	-0.0899786	-0.423249	0.243292	0.608237	0.942775	0.284871	16.2266
plasma 2-hydroxyhippurate (salicylurate)	0.740747	-0.343504	-0.908702	0.221694	0.23358	-0.235219	-0.95653	0.486092	0.52273	0.0858038	-1.00041	1.17202	0.88004	0.385683	0.93831	0
plasma X - 21442	0.740747	-0.205252	-0.543091	0.132587	0.233746	-0.112763	-0.551212	0.325686	0.614208	-0.146185	-0.79538	0.50301	0.668355	0.83877	0.883888	0
plasma glycosyl-N-(2-hydroxynervonoyl)-sphingosine (d18:1/24:1(2OH))*	0.740747	-0.087463	-0.231448	0.0565219	0.233822	-0.0533566	-0.243275	0.136562	0.581879	-0.00151857	-0.278318	0.275281	0.991632	0.492417	0.755137	0
plasma cystathionine	0.740747	0.129392	-0.0838548	0.342639	0.234341	0.191768	-0.0519925	0.435528	0.123094	0.536959	0.183111	0.890807	0.013945	0.0246144	0.192878	25.566
plasma methionine sulfoxide	0.742023	0.068054	-0.0443471	0.180455	0.235356	0.123971	0.0251907	0.222751	0.0139018	0.204369	0.00028306	0.408454	0.0780877	0.156421	0.0237746	50.177
plasma N-stearoyl-sphingadienine (d18:2/18:0)*	0.742023	-0.092832	-0.246332	0.0606683	0.23589	-0.0996824	-0.291886	0.0925211	0.309394	-0.122264	-0.418275	0.173746	0.43704	0.824302	0.615888	0
plasma N-acetyltyrosine	0.743225	0.062757	-0.0413467	0.166861	0.237393	0.0692584	-0.0554811	0.193998	0.276498	0.114115	-0.0863922	0.314622	0.290734	0.569957	0.821566	0
plasma N-acetylarginine	0.743225	-0.0659954	-0.175477	0.0434864	0.237419	-0.0743766	-0.2158	0.0670463	0.302646	-0.123501	-0.334118	0.0871163	0.277187	0.545074	0.929651	0
plasma 1-arachidonoyl-GPI (20:4)*	0.746809	-0.0742723	-0.198097	0.0495528	0.239748	-0.0822369	-0.23807	0.0735963	0.300987	-0.125765	-0.363987	0.112456	0.325169	0.630671	0.834925	0
plasma 4-vinylcatechol sulfate	0.746809	-0.214131	-0.571207	0.142945	0.239856	-0.091901	-0.545809	0.362007	0.691495	-0.479416	-1.16604	0.207204	0.201113	0.396126	0.721749	0
plasma (2,4 or 2,5)-dimethylphenol sulfate	0.746809	-0.207967	-0.555086	0.139153	0.240293	-0.309845	-0.741273	0.121582	0.159244	-0.00827587	-0.676643	0.660092	0.981116	0.508759	0.931488	0
plasma azelate (C9-DC)	0.751825	0.0990191	-0.067303	0.265341	0.243269	0.0310521	-0.1722	0.234304	0.764607	0.260207	-0.0542291	0.574642	0.135882	0.266741	0.134157	32.0645
plasma stearoyl-arachidonoyl-glycerol (18:0/20:4) [1]*	0.751825	-0.13564	-0.36474	0.0934601	0.245883	-0.123324	-0.424754	0.178107	0.422623	-0.264489	-0.70648	0.177502	0.268037	0.519174	0.714936	0
plasma X - 25828	0.751825	0.066233	-0.0458507	0.178317	0.246786	0.00335409	-0.145793	0.152501	0.964843	0.0438596	-0.171806	0.259525	0.69857	0.81669	0.625101	0
plasma (2 or 3)-decenoate (10:1n7 or n8)	0.751825	-0.105639	-0.28448	0.0732017	0.246976	-0.101366	-0.311208	0.108476	0.343751	-0.199147	-0.554649	0.156355	0.297962	0.560054	0.294034	15.3141
plasma X - 21467	0.751825	0.106664	-0.074945	0.288273	0.249674	0.0672842	-0.156902	0.291471	0.556374	0.148135	-0.202832	0.499102	0.427391	0.791828	0.515556	0
plasma oleoyl ethanolamide	0.751825	-0.122021	-0.329969	0.0859275	0.250113	-0.0788627	-0.298825	0.1411	0.482242	-0.0833537	-0.502442	0.335735	0.704841	0.836672	0.0428574	45.5061
plasma 2-hydroxynervonate*	0.751825	-0.0836657	-0.226394	0.0590624	0.250593	-0.0847468	-0.257545	0.0880511	0.33643	-0.126508	-0.412885	0.15987	0.406883	0.738561	0.323919	12.3338
plasma gamma-glutamyltyrosine	0.751825	0.0540472	-0.0383803	0.146475	0.251757	0.0703799	-0.0442573	0.185017	0.228863	0.111546	-0.0663043	0.289397	0.247109	0.475339	0.933702	0
plasma pristanate	0.751825	-0.113229	-0.306958	0.0805011	0.251988	-0.093328	-0.371321	0.184665	0.510539	-0.439326	-0.811371	-0.0672818	0.0431819	0.0719051	0.735578	0
plasma chenodeoxycholate	0.751825	0.210783	-0.149884	0.571449	0.252022	0.271266	-0.116755	0.659287	0.170621	0.510258	-0.183663	1.20418	0.180095	0.345328	0.14799	30.4628
plasma hexanoylglutamine	0.751825	0.111528	-0.0794197	0.302476	0.252305	0.000978385	-0.26131	0.263266	0.994167	0.237508	-0.129908	0.604924	0.233875	0.44975	0.580368	0
plasma pregnanolone/allopregnanolone sulfate	0.751825	-0.202578	-0.549734	0.144578	0.252743	-0.164429	-0.590614	0.261756	0.449537	-0.0926353	-0.785711	0.60044	0.798665	0.723087	0.390769	5.55349
plasma X - 12689	0.751825	0.0837745	-0.0597948	0.227344	0.252763	0.0833643	-0.107952	0.27468	0.393085	0.122755	-0.154068	0.399577	0.405152	0.753498	0.907374	0
plasma ximenoylcarnitine (C26:1)*	0.751825	-0.0585245	-0.158947	0.0418976	0.253355	-0.0253923	-0.169126	0.118341	0.729153	-0.0849738	-0.278192	0.108245	0.408907	0.759942	0.65045	0
plasma 1-stearoyl-2-arachidonoyl-GPI (18:0/20:4)	0.751825	-0.0399059	-0.108588	0.0287756	0.254789	-0.0343532	-0.12251	0.0538036	0.445008	-0.0325554	-0.164688	0.0995775	0.639562	0.900972	0.790241	0
plasma cinnamoylglycine	0.751825	-0.18027	-0.491048	0.130509	0.255583	-0.0879268	-0.471367	0.295513	0.653114	-0.0509088	-0.648516	0.546698	0.870726	0.630129	0.586287	0
plasma X - 24431	0.751825	-0.0797347	-0.217197	0.0577273	0.25559	-0.0540504	-0.224991	0.116891	0.535437	-0.172145	-0.436385	0.0920947	0.230502	0.440867	0.70217	0
plasma gamma-glutamylleucine	0.751825	0.0442979	-0.0321981	0.120794	0.256379	0.05694	-0.0462875	0.160168	0.279648	0.103095	-0.0440688	0.250259	0.19974	0.380905	0.516424	0
plasma X - 25810	0.751825	0.056332	-0.0410235	0.153688	0.256762	0.0240261	-0.102632	0.150685	0.71005	0.0320851	-0.155375	0.219545	0.744208	0.772801	0.96487	0
plasma N-acetylalanine	0.751825	0.0329375	-0.0240432	0.0899182	0.257235	0.0599834	-0.00270379	0.122671	0.0607339	0.0818042	-0.0275624	0.191171	0.173369	0.329465	0.178941	27.0474
plasma X - 17162	0.751825	0.335585	-0.246433	0.917602	0.258437	0.311188	-0.451186	1.07356	0.423697	0.312041	-0.850997	1.47508	0.610451	0.963756	0.44527	0
plasma cortolone glucuronide (1)	0.751825	0.0776734	-0.0573696	0.212716	0.259606	0.0357321	-0.150744	0.222208	0.707241	0.14645	-0.113395	0.406294	0.295182	0.557246	0.975843	0
plasma 4-vinylguaiacol glucuronide	0.751825	0.161475	-0.119425	0.442375	0.259876	0.073425	-0.309733	0.456583	0.707222	-0.171765	-0.711954	0.368423	0.547093	0.187294	0.475515	0
plasma 3-methyl-2-oxobutyrate	0.751825	0.04485	-0.0332239	0.122924	0.260202	0.0137911	-0.0694196	0.0970019	0.745303	0.0686361	-0.0879392	0.225211	0.410371	0.734662	0.176824	27.2751
plasma X - 17612	0.751825	-0.135781	-0.372286	0.100723	0.260484	-0.12229	-0.462475	0.217895	0.481079	-0.00102884	-0.456523	0.454465	0.996555	0.512878	0.571737	0
plasma pentose acid*	0.751825	-0.116484	-0.319519	0.0865512	0.26082	-0.109066	-0.350825	0.132694	0.376585	0.0551184	-0.335166	0.445403	0.787572	0.336876	0.276022	17.1086
plasma gamma-glutamylglutamate	0.751825	0.0808583	-0.0603897	0.222106	0.261865	0.0794112	-0.0999403	0.258763	0.385498	0.0771655	-0.20769	0.362021	0.60705	0.976854	0.405666	4.00377
plasma N6,N6-dimethyllysine	0.751825	-0.0874673	-0.240307	0.0653726	0.262012	-0.0606407	-0.260324	0.139043	0.551703	0.00164114	-0.29239	0.295672	0.991487	0.502704	0.992428	0
plasma 2-hydroxymyristate	0.751825	-0.0610578	-0.167759	0.0456432	0.262051	-0.0529392	-0.198311	0.0924322	0.475381	-0.0395021	-0.244276	0.165272	0.713267	0.813877	0.764897	0
plasma ferulylglycine (2)	0.751825	-0.182666	-0.50203	0.136698	0.262272	-0.309305	-0.71121	0.0925993	0.131456	-0.0182141	-0.645516	0.609088	0.955739	0.559623	0.259721	18.7371
plasma dimethyl sulfone	0.751825	-0.105007	-0.288739	0.0787251	0.262644	-0.0563547	-0.285737	0.173028	0.630145	-0.140282	-0.493745	0.21318	0.454655	0.82351	0.814612	0
plasma suberate (C8-DC)	0.751825	0.10937	-0.0821105	0.300851	0.262929	0.133161	-0.124645	0.390968	0.311369	0.365937	0.026401	0.705472	0.0608	0.113886	0.17763	27.1883
plasma X - 17686	0.751825	0.165098	-0.124375	0.45457	0.263632	0.144498	-0.244279	0.533275	0.466329	0.363817	-0.189414	0.917048	0.226445	0.428002	0.617635	0
plasma X - 12680	0.751825	0.102912	-0.0775375	0.283362	0.263659	0.145255	-0.054739	0.345249	0.154587	0.279367	-0.0616631	0.620397	0.139448	0.262699	0.0691241	40.7867
plasma X - 17343	0.751825	0.224717	-0.169613	0.619048	0.264026	0.310083	-0.215286	0.835452	0.247351	-0.004849	-0.758248	0.74855	0.990183	0.499357	0.983628	0
plasma X - 22509	0.751825	0.186456	-0.142086	0.514998	0.265996	0.13005	-0.286076	0.546177	0.540181	-0.0864762	-0.716341	0.543389	0.793331	0.343003	0.565133	0
plasma alpha-ketoglutarate	0.751825	0.0586452	-0.044743	0.162033	0.266243	0.0333138	-0.107048	0.173675	0.6418	0.123566	-0.0753228	0.322455	0.251294	0.471162	0.809524	0
plasma branched-chain, straight-chain, or cyclopropyl 10:1 fatty acid (1)*	0.751825	0.124607	-0.0954867	0.3447	0.267154	0.0172377	-0.287969	0.322444	0.911857	0.142335	-0.281251	0.565922	0.525029	0.925399	0.528786	0
plasma 1-palmitoyl-2-oleoyl-GPE (16:0/18:1)	0.751825	-0.0745006	-0.206212	0.057211	0.267593	-0.071739	-0.244434	0.100956	0.415538	0.0361013	-0.217286	0.289489	0.785747	0.340233	0.652626	0
plasma 5alpha-androstan-3beta,17beta-diol monosulfate (2)	0.751825	-0.121487	-0.336303	0.0933296	0.267674	-0.10566	-0.369404	0.158085	0.432343	-0.350265	-0.762613	0.0620838	0.126911	0.231492	0.782024	0
plasma tartronate (hydroxymalonate)	0.751825	0.0715646	-0.0550032	0.198132	0.26777	0.0738498	-0.085671	0.233371	0.364216	0.0626624	-0.192698	0.318023	0.6409	0.937836	0.385231	6.12508
plasma X - 17348	0.751825	-0.335243	-0.928183	0.257698	0.2678	-0.340617	-1.04751	0.366271	0.344957	-0.190596	-1.32871	0.947518	0.749508	0.77638	0.993417	0
plasma 1-linoleoyl-GPE (18:2)*	0.751825	0.0693152	-0.0534009	0.192031	0.268264	0.0775121	-0.0749457	0.22997	0.319018	0.229635	0.00907059	0.450198	0.0685823	0.126348	0.320223	12.7032
plasma linoleate (18:2n6)	0.751825	-0.133075	-0.368932	0.102782	0.268792	-0.170606	-0.427071	0.0858585	0.192297	-0.259647	-0.726586	0.207292	0.30134	0.547921	0.135543	31.9014
plasma eicosenoylcarnitine (C20:1)*	0.751825	-0.077805	-0.215778	0.060168	0.26905	-0.027632	-0.183672	0.128408	0.728534	-0.0198818	-0.295107	0.255343	0.89022	0.639612	0.151791	30.0319
plasma octadecadienedioate (C18:2-DC)*	0.751825	0.10669	-0.0825836	0.295963	0.269249	0.149033	-0.0805609	0.378627	0.203286	0.150748	-0.213331	0.514826	0.435953	0.786938	0.904397	0
plasma X - 11381	0.751825	0.0644279	-0.0499169	0.178773	0.269443	0.0344398	-0.113384	0.182263	0.647937	-0.0841397	-0.304094	0.135814	0.470675	0.152252	0.52412	0
plasma X - 25217	0.751825	0.323587	-0.251713	0.898887	0.270282	0.0844837	-0.697573	0.86654	0.832318	0.285696	-0.820329	1.39172	0.623637	0.938888	0.709107	0
plasma 2-aminoadipate	0.751825	0.0781154	-0.0608657	0.217097	0.27063	0.128477	-0.0540941	0.311049	0.167819	0.18235	-0.0853604	0.450061	0.211464	0.392905	0.767121	0
plasma glucuronide of C10H18O2 (7)*	0.751825	-0.229084	-0.637046	0.178877	0.271077	-0.318653	-0.848367	0.211061	0.238386	-0.518453	-1.3017	0.264799	0.223642	0.416144	0.663581	0
plasma levulinoylcarnitine	0.751825	-0.187117	-0.520728	0.146493	0.27163	0.0456802	-0.353118	0.444478	0.822365	-0.147364	-0.819805	0.525077	0.676651	0.894799	0.0121565	54.4321
plasma perfluorooctanesulfonate (PFOS)	0.751825	-0.124664	-0.347133	0.0978042	0.272073	-0.181889	-0.453952	0.0901735	0.190079	-0.129403	-0.557525	0.298718	0.566726	0.980241	0.664838	0
plasma campesterol	0.753331	-0.157526	-0.439499	0.124447	0.273541	-0.185375	-0.570916	0.200166	0.345996	-0.0495373	-0.595397	0.496322	0.862378	0.660329	0.77243	0
plasma dopamine 4-sulfate	0.753331	0.148381	-0.117356	0.414118	0.27378	0.199398	-0.13642	0.535215	0.244519	0.232502	-0.277432	0.742437	0.392515	0.712734	0.61933	0
plasma X - 24295	0.757334	0.0865735	-0.0692065	0.242354	0.27605	0.0890895	-0.0959386	0.274118	0.34532	0.273052	-0.0125293	0.558634	0.0904153	0.164923	0.355999	9.1086
plasma cholesterol sulfate	0.757334	-0.0564246	-0.158029	0.0451802	0.276403	-0.0414593	-0.175953	0.0930344	0.545722	-0.0203227	-0.223633	0.182988	0.848599	0.692294	0.390541	5.577
plasma 3-(3-hydroxyphenyl)propionate	0.759788	-0.191053	-0.536715	0.154609	0.278674	-0.245773	-0.693038	0.201492	0.281478	0.294768	-0.347074	0.936609	0.389219	0.112849	0.382288	6.42797
plasma 7-methylxanthine	0.759788	0.151569	-0.122846	0.425984	0.279006	0.277247	-0.0552165	0.60971	0.102165	0.256444	-0.291791	0.804678	0.380827	0.670036	0.186073	26.2858
plasma X - 21286	0.759788	0.0811724	-0.0658841	0.228229	0.279314	0.127015	-0.0585678	0.312598	0.179783	0.0978167	-0.185126	0.380759	0.513406	0.895324	0.616003	0
plasma ribitol	0.759788	0.0471077	-0.0384085	0.132624	0.280289	0.01046	-0.100665	0.121585	0.853632	0.03603	-0.128523	0.200583	0.676914	0.880337	0.955169	0
plasma branched-chain, straight-chain, or cyclopropyl 10:1 fatty acid (2)*	0.759788	-0.0919942	-0.259097	0.0751089	0.280585	-0.084251	-0.302418	0.133916	0.449115	-0.0743176	-0.396452	0.247817	0.660796	0.902384	0.955817	0
plasma 1-stearoyl-2-oleoyl-GPS (18:0/18:1)	0.759788	-0.171523	-0.483609	0.140564	0.281393	-0.218742	-0.595491	0.158006	0.255135	-0.168725	-0.797743	0.460293	0.610533	0.992056	0.226847	22.0533
plasma 3-hydroxycotinine glucuronide	0.759788	-0.311563	-0.879177	0.256051	0.282006	-0.468265	-1.20009	0.263562	0.209806	-0.72369	-1.81014	0.362759	0.220944	0.403688	0.621966	0
plasma 2-hydroxyacetaminophen sulfate*	0.759788	0.797956	-0.656704	2.25262	0.282311	0.220331	-1.58103	2.02169	0.81054	-1.00638	-3.66621	1.65345	0.475399	0.151933	0.319985	12.7269
plasma 1-stearoyl-2-docosahexaenoyl-GPC (18:0/22:6)	0.759788	-0.0468744	-0.132387	0.0386378	0.282655	-0.0597759	-0.166164	0.0466126	0.270795	-0.132013	-0.296517	0.0324908	0.146828	0.262506	0.461518	0
plasma X - 17306	0.759788	-0.24239	-0.685044	0.200264	0.283162	-0.201957	-0.782794	0.37888	0.495569	-0.491383	-1.3434	0.360638	0.284706	0.517819	0.870074	0
plasma hydroxycotinine	0.76117	-0.571925	-1.61895	0.475103	0.284348	-0.69189	-1.96357	0.579794	0.286259	-0.770322	-2.8705	1.32986	0.488665	0.832558	0.397444	4.86134
plasma N-acetylputrescine	0.76117	0.0453984	-0.0378525	0.128649	0.285156	0.0695527	-0.0396363	0.178742	0.211854	0.0282131	-0.131949	0.188375	0.737056	0.810529	0.634331	0
plasma pimelate (C7-DC)	0.76117	0.121145	-0.101556	0.343846	0.286341	0.262331	0.0116671	0.512994	0.0402484	0.4041	0.00817381	0.800027	0.0733358	0.131223	0.103076	35.9178
plasma X - 24457	0.76117	0.193844	-0.162628	0.550316	0.286515	0.43144	0.0356117	0.827268	0.0326552	0.171129	-0.55198	0.894238	0.652695	0.944083	0.0843585	38.4858
plasma homoveratric acid	0.76117	-0.169558	-0.482168	0.143053	0.287751	-0.205382	-0.574311	0.163547	0.275226	0.0406697	-0.574236	0.655575	0.899428	0.451696	0.353479	9.36351
plasma ceramide (d18:1/14:0, d16:1/16:0)*	0.76117	-0.0613603	-0.174529	0.0518084	0.28792	-0.0814339	-0.223547	0.0606792	0.261394	-0.108598	-0.326339	0.109144	0.351365	0.629455	0.969339	0
plasma fructose	0.76117	0.0875032	-0.074045	0.249051	0.288407	0.0585363	-0.162987	0.28006	0.604521	0.222616	-0.0881315	0.533364	0.190577	0.342002	0.86801	0
plasma pregnenediol disulfate (C21H34O8S2)*	0.76117	0.120081	-0.101895	0.342057	0.289021	-0.0247866	-0.295795	0.246222	0.857734	-0.130887	-0.557726	0.295952	0.561211	0.20703	0.498815	0
plasma 2-hydroxypalmitate	0.76117	-0.0689929	-0.196637	0.0586509	0.289426	-0.0588076	-0.199189	0.0815733	0.411613	-0.123253	-0.377789	0.131284	0.36496	0.635346	0.139716	31.414
plasma 2-aminobutyrate	0.76117	0.0419587	-0.035881	0.119798	0.29074	0.0502199	-0.049402	0.149842	0.323139	0.0523231	-0.0974275	0.202074	0.509022	0.876997	0.902851	0
plasma X - 11795	0.76117	0.102761	-0.0886838	0.294205	0.292781	0.0491552	-0.148395	0.246706	0.625773	0.369439	0.0351395	0.703738	0.0555455	0.0971383	0.0506176	43.9752
plasma N-acetylserine	0.76117	0.0417001	-0.0360888	0.119489	0.293409	0.0803726	-0.00153567	0.162281	0.0544528	0.111777	-0.0367079	0.260262	0.170875	0.304319	0.141152	31.2475
plasma 3-bromo-5-chloro-2,6-dihydroxybenzoic acid*	0.76117	-0.168687	-0.483467	0.146094	0.293571	-0.224634	-0.479686	0.0304186	0.0843095	-0.488986	-1.08206	0.104087	0.137171	0.244064	0.00113735	64.4157
plasma dihydroferulic acid sulfate	0.76117	-0.176885	-0.507158	0.153387	0.293853	-0.175774	-0.602329	0.25078	0.419287	0.107462	-0.525437	0.740361	0.746164	0.326758	0.368704	7.81831
plasma N-palmitoyl-sphingadienine (d18:2/16:0)*	0.76117	-0.050353	-0.144408	0.0437018	0.294048	-0.0814066	-0.201396	0.0385831	0.183607	-0.0554964	-0.236287	0.125294	0.560805	0.949229	0.784532	0
plasma N-stearoyltaurine	0.76117	-0.114032	-0.327229	0.0991655	0.294493	-0.0524584	-0.298682	0.193765	0.676259	-0.127686	-0.557764	0.302392	0.573521	0.943371	0.263935	18.3154
plasma 2-oleoylglycerol (18:1)	0.76117	-0.106386	-0.305338	0.0925661	0.294613	-0.114808	-0.360397	0.130781	0.359537	-0.0339808	-0.416812	0.348851	0.865361	0.673585	0.828321	0
plasma phenol sulfate	0.76117	0.145864	-0.127074	0.418801	0.294894	0.139601	-0.111903	0.391105	0.276637	0.390145	-0.13114	0.911429	0.173136	0.307539	0.0352238	47.1803
plasma cotinine N-oxide	0.76117	-0.306955	-0.882641	0.268732	0.296001	-0.282141	-0.989302	0.425019	0.434225	-0.092984	-1.19604	1.01007	0.872064	0.665302	0.975275	0
plasma 3-amino-2-piperidone	0.76117	0.0543872	-0.0476631	0.156438	0.296229	0.0154327	-0.0911186	0.121984	0.776505	0.0736748	-0.131745	0.279094	0.498124	0.833769	0.0397086	46.1732
plasma guaiacol sulfate	0.76117	-0.0919202	-0.264451	0.080611	0.296384	-0.0936452	-0.338418	0.151127	0.453349	-0.0719442	-0.403872	0.259984	0.679967	0.892925	0.744195	0
plasma X - 21383	0.76117	-0.137612	-0.396222	0.120997	0.296974	-0.143253	-0.481642	0.195136	0.406693	0.00970169	-0.488846	0.508249	0.970326	0.513514	0.746194	0
plasma X - 11632	0.76117	-0.0488921	-0.140813	0.0430291	0.297185	-0.0291993	-0.148234	0.0898351	0.630671	-0.00949084	-0.186271	0.167289	0.918278	0.620162	0.756501	0
plasma X - 18345	0.764113	0.141705	-0.126009	0.409419	0.29953	0.0819193	-0.213969	0.377808	0.587383	0.140262	-0.399533	0.680058	0.621602	0.995226	0.21356	23.4137
plasma feruloylquinate (4)	0.764113	-0.148822	-0.430231	0.132587	0.299961	-0.197183	-0.554485	0.16012	0.279414	-0.142244	-0.684736	0.400249	0.618479	0.97837	0.801198	0
plasma X - 12844	0.764113	0.0866287	-0.077421	0.250678	0.300676	0.0747967	-0.134703	0.284297	0.484079	0.0578681	-0.25771	0.373446	0.726768	0.838571	0.931702	0
plasma N-acetyltaurine	0.764113	0.0708688	-0.0634844	0.205222	0.301209	0.0182412	-0.176167	0.212649	0.85409	0.198239	-0.0595999	0.456079	0.162753	0.283489	0.438964	0.465445
plasma ferulic acid 4-sulfate	0.764113	-0.133299	-0.386045	0.119448	0.301282	-0.108673	-0.411409	0.194063	0.481703	-0.0404318	-0.545826	0.464962	0.878524	0.682231	0.318711	12.8542
plasma ornithine	0.764481	0.0388816	-0.0349535	0.112717	0.302017	0.0560445	-0.0310701	0.143159	0.207335	0.0669818	-0.0805979	0.214561	0.394595	0.671509	0.20792	23.996
plasma furaneol sulfate	0.765034	-0.106177	-0.308141	0.0957876	0.302826	-0.0850612	-0.330493	0.16037	0.49696	-0.0775233	-0.465996	0.310949	0.703906	0.868987	0.750688	0
plasma serine	0.769078	0.0376874	-0.0344201	0.109795	0.305653	0.0153836	-0.0681313	0.0988984	0.718078	0.0738397	-0.0692546	0.216934	0.335678	0.57497	0.140341	31.3415
plasma 2-methoxyhydroquinone sulfate (1)	0.769078	-0.112555	-0.327986	0.102876	0.30583	-0.0595232	-0.330752	0.211706	0.667103	-0.127218	-0.54132	0.286883	0.560491	0.936835	0.650957	0
plasma prolylglycine	0.769078	0.0900923	-0.0824794	0.262664	0.306207	0.150498	-0.0691213	0.370117	0.17924	0.258827	-0.0678527	0.585507	0.151503	0.26332	0.41449	3.07674
plasma X - 12818	0.769175	0.115337	-0.10588	0.336554	0.306839	0.270933	-0.0379579	0.579824	0.0855935	0.233535	-0.190863	0.657932	0.306131	0.536791	0.724393	0
plasma X - 25982	0.773902	0.055523	-0.0515182	0.162564	0.309322	0.0448491	-0.088205	0.177903	0.508835	0.0193844	-0.18657	0.225339	0.857331	0.695749	0.674311	0
plasma glycochenodeoxycholate glucuronide (1)	0.774239	0.12661	-0.118023	0.371243	0.310401	0.105662	-0.209746	0.421069	0.511445	0.0230477	-0.465023	0.511118	0.928086	0.636938	0.440386	0.311686
plasma deoxycholic acid glucuronide	0.774239	0.134582	-0.125682	0.394847	0.310825	0.123581	-0.213627	0.460788	0.472577	0.339882	-0.161234	0.840997	0.213263	0.369545	0.89572	0
plasma o-cresol sulfate	0.774239	-0.148399	-0.436006	0.139208	0.311873	-0.151721	-0.511881	0.208439	0.409	-0.0978025	-0.651375	0.45577	0.73631	0.838143	0.97146	0
plasma 5-hydroxymethyl-2-furoic acid	0.774239	0.138717	-0.130254	0.407689	0.312104	0.266495	-0.0301535	0.563144	0.0782825	0.527257	0.0632938	0.991221	0.0500676	0.0836579	0.144915	30.8141
plasma X - 24763	0.774239	0.0731927	-0.0688884	0.215274	0.312653	0.128061	-0.048633	0.304756	0.15546	0.232597	-0.0414199	0.506614	0.127148	0.211969	0.547221	0
plasma paraxanthine	0.774239	-0.131969	-0.388352	0.124414	0.313041	-0.159324	-0.480616	0.161968	0.331093	-0.23505	-0.746916	0.276816	0.38927	0.65395	0.286218	16.0925
plasma metformin	0.775538	1.26664	-1.19985	3.73313	0.314165	1.19145	-1.79288	4.17578	0.433927	1.81014	-2.92053	6.54081	0.470557	0.797231	0.941794	0
plasma 5-dodecenoate (12:1n7)	0.775695	-0.0885999	-0.261364	0.0841638	0.314827	-0.0478141	-0.279694	0.184066	0.686104	-0.219427	-0.551665	0.112812	0.2246	0.387482	0.639599	0
plasma X - 21740	0.778617	0.0336235	-0.0323182	0.0995653	0.31761	0.00890126	-0.0827366	0.100539	0.84901	0.0378771	-0.0890951	0.164849	0.57172	0.940273	0.534219	0
plasma gamma-glutamyl-epsilon-lysine	0.778617	-0.0548344	-0.162391	0.0527219	0.317684	-0.122681	-0.256059	0.0106962	0.0714219	-0.188682	-0.395919	0.0185543	0.104661	0.169424	0.874015	0
plasma gamma-glutamyltryptophan	0.778617	-0.0510802	-0.151605	0.0494447	0.319286	-0.0690516	-0.204293	0.06619	0.316964	-0.00935361	-0.209735	0.191027	0.928911	0.642996	0.316182	13.1067
plasma N-acetylleucine	0.778617	0.0471916	-0.0456983	0.140081	0.319378	0.0463902	-0.0680496	0.16083	0.426901	0.123945	-0.0549574	0.302847	0.20435	0.348135	0.28905	15.8104
plasma nisinate (24:6n3)	0.778617	-0.150576	-0.447084	0.145931	0.319574	-0.244569	-0.618106	0.128969	0.199401	-0.324776	-0.912486	0.262934	0.304188	0.512638	0.354654	9.24467
plasma myristoleate (14:1n5)	0.778617	-0.103189	-0.306401	0.100024	0.319618	-0.0838884	-0.338803	0.171026	0.518931	-0.321527	-0.712428	0.0693751	0.138012	0.228931	0.702332	0
plasma X - 21355	0.780431	-0.0312058	-0.0928316	0.03042	0.320964	-0.0392503	-0.117487	0.0389869	0.325469	-0.0364657	-0.155025	0.0820939	0.560043	0.920941	0.998597	0
plasma deoxycholate	0.780707	0.140252	-0.137131	0.417636	0.32168	0.101822	-0.236257	0.439901	0.554991	0.426306	-0.0931058	0.945718	0.138775	0.234973	0.288974	15.818
plasma 2-O-methylascorbic acid	0.784195	0.0457672	-0.0451313	0.136666	0.323722	0.0888704	-0.0281447	0.205885	0.136606	0.0580228	-0.125175	0.241221	0.548641	0.881072	0.28233	16.4798
plasma arachidate (20:0)	0.785078	-0.0596005	-0.178211	0.05901	0.324693	-0.00952528	-0.14021	0.121159	0.886403	-0.0175074	-0.254894	0.219879	0.887939	0.692722	0.198068	25.0213
plasma N-palmitoyl-sphingosine (d18:1/16:0)	0.787197	-0.0551791	-0.165386	0.0550282	0.326433	-0.0981595	-0.231247	0.0349275	0.148293	0.00655306	-0.211265	0.224371	0.954141	0.530208	0.079117	39.2521
plasma gamma-glutamylalanine	0.787197	0.059732	-0.0597615	0.179226	0.327214	0.0820647	-0.0574008	0.22153	0.248792	0.197358	-0.0234273	0.418144	0.110324	0.183145	0.369637	7.72314
plasma androstenediol (3beta,17beta) disulfate (1)	0.787197	0.141392	-0.141936	0.42472	0.328025	0.0595723	-0.294613	0.413758	0.741659	0.0158916	-0.529198	0.560981	0.955559	0.608868	0.704421	0
plasma docosahexaenoate (DHA; 22:6n3)	0.787197	-0.103058	-0.309745	0.103628	0.328431	-0.184939	-0.430719	0.0608401	0.140268	-0.331478	-0.714151	0.0511945	0.120402	0.200814	0.224433	22.2994
plasma X - 13723	0.787197	-0.116079	-0.348963	0.116805	0.328606	-0.104515	-0.4172	0.20817	0.512393	0.121882	-0.325734	0.569497	0.605221	0.250423	0.525417	0
plasma 2'-deoxyuridine	0.792625	0.0563305	-0.0574046	0.170066	0.331684	0.0404307	-0.116934	0.197795	0.614569	0.0821086	-0.147027	0.311245	0.498493	0.801686	0.423319	2.14184
plasma N-palmitoylglycine	0.792625	-0.0641047	-0.193735	0.0655254	0.332425	-0.10924	-0.263021	0.0445406	0.163836	-0.0885564	-0.349564	0.172451	0.521097	0.834153	0.169376	28.0822
plasma X - 24307	0.792625	0.0261239	-0.0267337	0.0789815	0.332707	0.00696314	-0.0673418	0.0812681	0.854273	0.0180039	-0.0836825	0.11969	0.735769	0.858298	0.701116	0
plasma myristoylcarnitine (C14)	0.794057	-0.0582952	-0.17663	0.06004	0.334278	-0.108388	-0.232122	0.0153463	0.0860018	-0.104745	-0.341117	0.131626	0.405463	0.66171	0.127475	32.8599
plasma 1,2,3-benzenetriol sulfate (2)	0.794057	0.163539	-0.168609	0.495688	0.334533	0.302376	-0.107247	0.711998	0.14795	0.320529	-0.317354	0.958412	0.347922	0.584521	0.764457	0
plasma oleoyl-oleoyl-glycerol (18:1/18:1) [2]*	0.795573	-0.10304	-0.313012	0.106931	0.336138	-0.0950722	-0.345015	0.154871	0.455956	0.05961	-0.347098	0.466318	0.779773	0.380395	0.161634	28.9324
plasma pelargonate (9:0)	0.795573	0.0328612	-0.0341382	0.0998607	0.3364	0.0279144	-0.0566701	0.112499	0.517747	0.0140259	-0.114864	0.142916	0.835391	0.744343	0.900627	0
plasma propionylcarnitine (C3)	0.797359	0.0545012	-0.057038	0.16604	0.338218	0.099254	-0.0366952	0.235203	0.152449	0.201592	0.00346551	0.399718	0.0740948	0.119331	0.227102	22.0273
plasma N-acetylhistamine	0.797359	-0.386873	-1.17921	0.405467	0.338575	-0.518732	-1.5477	0.51024	0.323119	-1.3451	-2.85573	0.165534	0.111545	0.174919	0.686315	0
plasma X - 11407	0.797359	0.0442846	-0.0465705	0.13514	0.339413	0.0263323	-0.0910912	0.143756	0.660282	-0.00369456	-0.178485	0.171096	0.96777	0.542971	0.750567	0
plasma glycochenodeoxycholate	0.797359	0.136819	-0.143999	0.417636	0.339616	0.0818436	-0.24361	0.407298	0.622096	0.394366	-0.140514	0.929245	0.179033	0.295151	0.126562	32.9698
plasma dihydroorotate	0.799278	0.10524	-0.111535	0.322015	0.34134	0.173839	-0.0770837	0.424761	0.174508	0.262724	-0.159564	0.685012	0.250679	0.412278	0.186615	26.2282
plasma caffeic acid sulfate	0.799278	-0.160712	-0.492293	0.170869	0.342132	-0.166605	-0.579058	0.245848	0.428534	-0.289108	-0.926328	0.348111	0.394762	0.653645	0.977977	0
plasma 3-(3-amino-3-carboxypropyl)uridine*	0.799278	0.0372362	-0.0396958	0.114168	0.342798	0.0369468	-0.0697672	0.143661	0.497401	0.138726	-0.00926305	0.286715	0.0960246	0.146692	0.471913	0
plasma isoeugenol sulfate	0.799278	-0.15697	-0.481346	0.167407	0.3429	-0.269828	-0.675773	0.136116	0.192652	0.286764	-0.337133	0.91066	0.388841	0.133754	0.581421	0
plasma cystine	0.804826	-0.048283	-0.148682	0.0521159	0.345901	-0.0636612	-0.192143	0.0648206	0.331479	0.0139824	-0.179159	0.207124	0.889984	0.476522	0.676542	0
plasma 1-linoleoyl-GPC (18:2)	0.806098	0.0488202	-0.0532697	0.15091	0.34862	0.0402159	-0.0911582	0.17159	0.54852	0.0835037	-0.112898	0.279905	0.424124	0.693894	0.547522	0
plasma S-1-pyrroline-5-carboxylate	0.806098	-0.056238	-0.173882	0.0614062	0.348794	-0.0760811	-0.214501	0.0623387	0.281357	-0.000394734	-0.234308	0.233519	0.997426	0.59591	0.102282	36.0222
plasma EDTA	0.806098	-0.0714955	-0.221266	0.0782748	0.349467	-0.0886068	-0.296305	0.119091	0.403072	-0.119316	-0.407418	0.168787	0.435856	0.7113	0.543425	0
plasma glucuronide of C10H18O2 (5)*	0.806098	-0.25897	-0.801797	0.283858	0.349762	-0.245803	-0.930899	0.439294	0.481927	-0.276622	-1.31045	0.757206	0.611407	0.969408	0.966377	0
plasma 3-hydroxyhexanoate	0.806098	0.058403	-0.0640857	0.180892	0.350037	0.0811437	-0.0860241	0.248311	0.341416	0.221938	-0.0140014	0.457878	0.0950283	0.143037	0.546734	0
plasma X - 23997	0.806098	-0.11485	-0.355795	0.126096	0.35018	-0.132547	-0.44857	0.183477	0.411049	-0.243851	-0.707437	0.219736	0.32685	0.537562	0.502147	0
plasma X - 24811	0.811288	-0.116945	-0.363812	0.129923	0.353168	0.0080679	-0.31566	0.331795	0.961042	-0.0449209	-0.51929	0.429448	0.856468	0.734697	0.816366	0
plasma 3-hydroxy-2-ethylpropionate	0.811288	0.0480214	-0.0534601	0.149503	0.353687	0.0910654	-0.0270613	0.209192	0.130798	0.128374	-0.0679094	0.324657	0.228813	0.369755	0.306469	14.0753
plasma metabolonic lactone sulfate	0.811421	-0.106276	-0.331595	0.119043	0.355251	-0.101575	-0.363566	0.160416	0.447324	-0.040451	-0.492339	0.411437	0.86423	0.745088	0.297633	14.9556
plasma pimeloylcarnitine/3-methyladipoylcarnitine (C7-DC)	0.811421	0.0658167	-0.0738562	0.20549	0.355708	0.0460859	-0.139685	0.231857	0.626807	0.0104197	-0.258157	0.278997	0.940888	0.64616	0.812306	0
plasma X - 12100	0.811421	0.0327157	-0.0367217	0.102153	0.355776	0.0511732	-0.0361356	0.138482	0.250652	0.086399	-0.0471873	0.219985	0.233649	0.378248	0.824923	0
plasma xanthurenate	0.811421	-0.0744285	-0.232555	0.0836978	0.356249	-0.125504	-0.331282	0.0802743	0.231939	-0.0375263	-0.342045	0.266993	0.814025	0.786737	0.942477	0
plasma X - 11847	0.812644	0.179855	-0.20318	0.56289	0.357413	0.374796	-0.145045	0.894637	0.157627	0.104757	-0.63067	0.840184	0.785791	0.819366	0.815467	0
plasma 1-linoleoylglycerol (18:2)	0.813403	-0.0870976	-0.273164	0.0989688	0.358903	-0.0980831	-0.341082	0.144916	0.428878	0.137025	-0.220923	0.494974	0.470365	0.181391	0.62959	0
plasma phytanate	0.813403	-0.0909799	-0.28538	0.10342	0.359002	-0.15843	-0.403713	0.0868537	0.205531	-0.26957	-0.643548	0.104409	0.188082	0.298931	0.974744	0
plasma 2-ethylphenylsulfate	0.813969	-0.187762	-0.589695	0.214171	0.35988	-0.0236715	-0.580451	0.533108	0.933591	-0.0901997	-0.867121	0.686721	0.824581	0.779168	0.514769	0
plasma 1-arachidonoyl-GPC (20:4n6)*	0.814295	-0.0431717	-0.135888	0.0495447	0.361442	-0.0925164	-0.213982	0.0289497	0.13548	-0.0779487	-0.256321	0.100424	0.411773	0.664186	0.560158	0
plasma X - 24462	0.814295	-0.0618476	-0.195	0.0713049	0.362623	-0.0250474	-0.193673	0.143578	0.770951	-0.0153799	-0.27193	0.24117	0.908792	0.686681	0.903304	0
plasma X - 24975	0.814295	0.0643618	-0.0742286	0.202952	0.36271	0.0587083	-0.0961538	0.21357	0.457468	0.153914	-0.118061	0.425889	0.293319	0.46741	0.145854	30.7065
plasma X - 11852	0.814295	-0.202594	-0.639114	0.233926	0.363011	-0.154309	-0.697678	0.38906	0.5778	-0.206375	-1.04626	0.633507	0.640455	0.991963	0.997034	0
plasma X - 16124	0.814295	-0.308153	-0.973191	0.356886	0.363788	-0.0820058	-0.932373	0.768362	0.850084	0.622448	-0.654145	1.89904	0.361781	0.125108	0.580363	0
plasma bilirubin degradation product, C17H20N2O5 (1)**	0.814295	0.163815	-0.189726	0.517357	0.363794	0.33915	-0.0150183	0.693319	0.0605383	-0.212078	-0.870479	0.446323	0.541988	0.219394	0.00534394	58.5915
plasma 1-oleoylglycerol (18:1)	0.818504	-0.0860957	-0.272881	0.10069	0.366306	-0.0139946	-0.264938	0.236949	0.912962	0.160899	-0.198432	0.520229	0.400743	0.145866	0.647055	0
plasma X - 12849	0.821034	-0.180218	-0.572645	0.21221	0.368072	-0.105202	-0.623907	0.413503	0.690989	-0.0262923	-0.782035	0.72945	0.946981	0.650437	0.750518	0
plasma N,N-dimethyl-pro-pro	0.822722	0.0266585	-0.0316598	0.0849768	0.370285	0.0194812	-0.0631483	0.102111	0.644015	0.0713653	-0.0409214	0.183652	0.241277	0.382503	0.455784	0
plasma inosine	0.822722	0.174917	-0.208861	0.558694	0.371693	0.332105	-0.162198	0.826407	0.187895	0.518139	-0.219366	1.25564	0.198558	0.310561	0.631276	0
plasma 1-methyl-4-imidazoleacetate	0.822722	0.0587778	-0.0703299	0.187886	0.372234	0.0692935	-0.0822852	0.220872	0.370259	0.0834208	-0.176489	0.34333	0.543404	0.832176	0.127002	32.9168
plasma N-acetylglutamine	0.822722	0.0624204	-0.0747477	0.199588	0.372441	0.0338304	-0.145962	0.213622	0.712281	0.021441	-0.253685	0.296567	0.881639	0.739617	0.339799	10.7422
plasma X - 22771	0.822722	0.0347859	-0.0416691	0.111241	0.372524	0.0648548	-0.0410912	0.170801	0.230221	-0.0204617	-0.16754	0.126616	0.790653	0.408976	0.73367	0
plasma N-acetylhistidine	0.822722	0.0622654	-0.0746182	0.199149	0.372637	0.00305203	-0.177198	0.183302	0.973526	0.110406	-0.163566	0.384378	0.44795	0.695332	0.231453	21.5849
plasma 5alpha-pregnan-3beta,20beta-diol monosulfate (1)	0.824707	-0.099504	-0.319173	0.120165	0.374643	-0.122632	-0.399945	0.15468	0.38609	-0.404545	-0.82609	0.017	0.0893879	0.127547	0.50335	0
plasma X - 22162	0.824707	-0.0386187	-0.12396	0.046723	0.375122	-0.0307638	-0.146471	0.0849439	0.602293	0.0102891	-0.153892	0.17447	0.904675	0.509852	0.622651	0
plasma O-sulfo-L-tyrosine	0.824707	0.0347868	-0.0421391	0.111713	0.375445	0.0102635	-0.107076	0.127603	0.863881	0.0353753	-0.119835	0.190586	0.664602	0.993231	0.375612	7.11275
plasma X - 13866	0.82697	0.0816259	-0.0997472	0.262999	0.377739	0.074739	-0.174755	0.324233	0.557116	-0.195551	-0.5444	0.153298	0.297655	0.0984391	0.440632	0.285074
plasma X - 21362	0.82697	-0.0369644	-0.119225	0.0452959	0.378466	-0.0478394	-0.152434	0.0567554	0.370015	-0.0708702	-0.229093	0.0873528	0.400602	0.633561	0.968147	0
plasma glycerophosphoethanolamine	0.82697	-0.043323	-0.139921	0.0532751	0.379391	-0.0394239	-0.14368	0.0648326	0.458604	0.0148221	-0.175459	0.205103	0.881693	0.499242	0.194189	25.428
plasma 3-(methylthio)acetaminophen sulfate*	0.82697	0.718728	-0.885391	2.32285	0.379854	0.826519	-1.35894	3.01198	0.458548	0.467233	-2.77689	3.71136	0.783483	0.863052	0.461066	0
plasma X - 14056	0.82697	0.0512809	-0.0633061	0.165868	0.380411	0.0438064	-0.0931272	0.18074	0.530652	0.125372	-0.0994863	0.35023	0.300109	0.467099	0.336074	11.1163
plasma X - 17357	0.82697	0.0634558	-0.0785056	0.205417	0.380981	0.0761888	-0.109491	0.261869	0.42127	0.218158	-0.0550649	0.491382	0.14866	0.223148	0.537823	0
plasma 2-palmitoyl-GPC (16:0)*	0.82697	-0.0504157	-0.163368	0.0625369	0.381673	-0.0413004	-0.186152	0.103552	0.576279	-0.013486	-0.23982	0.212848	0.909344	0.715968	0.422041	2.27763
plasma X - 24546	0.82697	-0.10818	-0.350849	0.13449	0.382263	-0.0180249	-0.337296	0.301246	0.911892	-0.214425	-0.697449	0.268598	0.404661	0.624612	0.43931	0.42807
plasma 1-(1-enyl-palmitoyl)-2-oleoyl-GPC (P-16:0/18:1)*	0.82697	-0.0359423	-0.116573	0.0446886	0.382293	-0.0148478	-0.118042	0.0883463	0.77794	-0.0222981	-0.177407	0.132811	0.783873	0.844103	0.646894	0
plasma N-delta-acetylornithine	0.82697	0.0807669	-0.101325	0.262859	0.38466	0.101609	-0.0979323	0.301151	0.318259	0.297082	-0.0351155	0.62928	0.110184	0.166055	0.13355	32.1362
plasma X - 24337	0.82697	0.0615649	-0.0775631	0.200693	0.385781	0.0737956	-0.101467	0.249059	0.409227	0.163344	-0.10429	0.430978	0.259204	0.403388	0.94893	0
plasma feruloylquinate (5)	0.82697	-0.119192	-0.388757	0.150374	0.38615	-0.0225572	-0.368464	0.32335	0.898297	-0.103832	-0.622628	0.414964	0.703091	0.947193	0.805425	0
plasma X - 24972	0.82697	0.184146	-0.232551	0.600843	0.386412	-0.0153307	-0.562008	0.531347	0.956167	-0.183321	-0.991103	0.624462	0.665936	0.322491	0.513768	0
plasma X - 18935	0.82697	0.110596	-0.139763	0.360956	0.386592	0.18038	-0.145039	0.505799	0.277298	0.217435	-0.262978	0.697848	0.395869	0.620641	0.700341	0
plasma X - 25420	0.82697	-0.0918522	-0.300004	0.116299	0.387103	-0.121089	-0.353077	0.110899	0.306293	-0.0382946	-0.456509	0.37992	0.861155	0.774916	0.0289009	48.7434
plasma cysteinylglycine	0.82697	0.0720628	-0.0912826	0.235408	0.387218	0.0494336	-0.138181	0.237048	0.60556	-0.134609	-0.427752	0.158533	0.389277	0.136722	0.230936	21.6374
plasma 3-hydroxyhippurate	0.82697	-0.139226	-0.455195	0.176744	0.387798	-0.184371	-0.621593	0.25285	0.408523	0.0483455	-0.559663	0.656354	0.879256	0.495282	0.502009	0
plasma 2-aminophenol sulfate	0.82697	0.0951276	-0.121048	0.311303	0.388424	0.0466954	-0.230094	0.323485	0.740906	0.161816	-0.254076	0.577708	0.463318	0.720627	0.867107	0
plasma X - 12815	0.82697	0.266634	-0.340807	0.874076	0.389613	0.0417734	-0.75415	0.837697	0.918069	-0.128963	-1.26962	1.01169	0.829089	0.44059	0.883762	0
plasma stearoylcholine*	0.82697	0.118934	-0.152176	0.390044	0.389888	0.174757	-0.191764	0.541277	0.350041	-0.126496	-0.64882	0.395828	0.645224	0.306583	0.489617	0
plasma glutarylcarnitine (C5-DC)	0.82697	0.0414911	-0.053111	0.136093	0.390003	0.0786814	-0.0574599	0.214823	0.257323	-0.0220454	-0.204039	0.159948	0.817127	0.441765	0.779988	0
plasma 1-palmitoyl-2-docosahexaenoyl-GPC (16:0/22:6)	0.82697	-0.0316354	-0.103844	0.0405729	0.390514	-0.0396332	-0.126824	0.0475572	0.372973	-0.087261	-0.226174	0.0516524	0.246423	0.379875	0.704741	0
plasma 5-(galactosylhydroxy)-L-lysine	0.827289	0.035798	-0.0460807	0.117677	0.391494	0.047794	-0.0530777	0.148666	0.35307	0.0277305	-0.129776	0.185237	0.737189	0.908778	0.654278	0
plasma beta-cryptoxanthin	0.827289	0.0990861	-0.127762	0.325934	0.391941	0.0948126	-0.187991	0.377616	0.511118	0.00179699	-0.434594	0.438188	0.993719	0.620109	0.68628	0
plasma X - 25520	0.827467	0.0827546	-0.107529	0.273038	0.393998	0.0521128	-0.183761	0.287986	0.664997	0.13896	-0.242742	0.520662	0.491835	0.742463	0.300984	14.6219
plasma X - 18922	0.827467	0.057191	-0.0746394	0.189021	0.395171	0.0607183	-0.0930427	0.214479	0.438951	0.0725087	-0.19329	0.338307	0.604562	0.897441	0.229521	21.7811
plasma citraconate/glutaconate	0.827467	-0.148968	-0.492534	0.194598	0.39542	0.0324905	-0.407401	0.472382	0.884898	-0.18664	-0.847647	0.474366	0.592139	0.898565	0.678069	0
plasma 3-hydroxyadipate	0.827467	-0.0623793	-0.206318	0.0815592	0.395659	-0.00544069	-0.191575	0.180694	0.954315	0.0991688	-0.177553	0.375891	0.498458	0.209987	0.631745	0
plasma 2-ketocaprylate	0.827467	-0.0592524	-0.196108	0.0776032	0.396116	-0.10008	-0.280279	0.0801192	0.276359	0.119988	-0.130055	0.37003	0.369111	0.131058	0.349322	9.78337
plasma 1-palmitoleoyl-2-linolenoyl-GPC (16:1/18:3)*	0.827467	-0.0677718	-0.224516	0.0889719	0.396752	-0.020322	-0.237595	0.196951	0.854548	0.00205403	-0.299552	0.30366	0.989613	0.606934	0.764954	0
plasma X - 21742	0.827467	-0.241819	-0.801124	0.317486	0.396771	-0.0603445	-0.825713	0.705023	0.877191	-0.788488	-1.85234	0.275364	0.176966	0.266672	0.387425	5.89887
plasma pregnenediol sulfate (C21H34O5S)*	0.827467	0.0832638	-0.109502	0.27603	0.397224	-0.00870833	-0.251255	0.233839	0.943899	-0.105857	-0.471958	0.260244	0.583402	0.263315	0.41992	2.50266
plasma 3-hydroxysebacate	0.827467	-0.0936208	-0.310945	0.123703	0.398484	-0.063597	-0.344139	0.216945	0.656818	-0.176195	-0.592829	0.240439	0.426519	0.65862	0.808549	0
plasma palmitoleoylcarnitine (C16:1)*	0.827467	-0.0626132	-0.208344	0.0831175	0.399733	-0.0945687	-0.239889	0.0507512	0.202143	-0.135277	-0.424552	0.153999	0.380947	0.57715	0.105704	35.5748
plasma sphingomyelin (d18:1/20:1, d18:2/20:0)*	0.827467	-0.0278814	-0.0927955	0.0370327	0.399885	-0.00789845	-0.0903906	0.0745937	0.851141	-0.025593	-0.150472	0.0992861	0.69637	0.967293	0.614264	0
plasma oxypurinol	0.827467	-0.54342	-1.80976	0.72292	0.400307	-0.592357	-2.24632	1.0616	0.48271	1.02734	-1.34962	3.4043	0.416746	0.161228	0.387686	5.87193
plasma levulinate (4-oxovalerate)	0.827467	-0.0604926	-0.201465	0.0804797	0.400326	-0.0649601	-0.245582	0.115661	0.480875	-0.00233016	-0.283908	0.279248	0.987378	0.645866	0.407683	3.79243
plasma 2,2'-Methylenebis(6-tert-butyl-p-cresol)	0.830469	-0.126421	-0.422712	0.169869	0.402998	-0.131883	-0.44552	0.181754	0.40985	-0.0351783	-0.629449	0.559092	0.909932	0.731975	0.0912836	37.5076
plasma palmitoyl-oleoyl-glycerol (16:0/18:1) [1]*	0.830469	-0.107817	-0.360683	0.145049	0.403329	-0.0285932	-0.330356	0.27317	0.852669	0.269328	-0.216397	0.755053	0.302638	0.105015	0.943352	0
plasma S-methylmethionine	0.830469	0.174618	-0.235241	0.584477	0.4037	0.33154	-0.176819	0.839899	0.201164	0.525495	-0.262724	1.31371	0.220572	0.33145	0.225284	22.2126
plasma etiocholanolone glucuronide	0.831846	-0.100941	-0.33859	0.136707	0.40513	-0.0973339	-0.41796	0.223292	0.551846	-0.138755	-0.617603	0.340092	0.582604	0.859862	0.199327	24.8896
plasma bilirubin degradation product, C17H20N2O5 (2)**	0.831846	0.130592	-0.177527	0.438711	0.406142	0.24462	-0.0975842	0.586823	0.161198	-0.179712	-0.758867	0.399443	0.55663	0.24704	0.0294138	48.6091
plasma argininate*	0.831846	0.0845404	-0.115225	0.284305	0.406847	0.259656	0.0375702	0.481742	0.0219327	0.168843	-0.229582	0.567269	0.425593	0.637828	0.0115053	54.7426
plasma 1-linoleoyl-GPI (18:2)*	0.831846	-0.0655193	-0.220368	0.0893295	0.406937	-0.0972613	-0.274712	0.0801893	0.282705	-0.124913	-0.43437	0.184544	0.44722	0.669063	0.251267	19.5848
plasma 2,6-dihydroxybenzoic acid	0.832139	0.106494	-0.145697	0.358686	0.407871	-0.014625	-0.306122	0.276871	0.921666	0.258673	-0.238066	0.755411	0.331483	0.498181	0.0167383	52.5195
plasma ethylmalonate	0.832139	-0.0745374	-0.251237	0.102162	0.408365	-0.0852893	-0.261006	0.0904275	0.341439	0.172006	-0.13629	0.480303	0.29981	0.0964009	0.0226723	50.5107
plasma indolelactate	0.835561	0.0385553	-0.0534371	0.130548	0.411391	0.0248963	-0.0939884	0.143781	0.681478	-0.0377762	-0.214743	0.13919	0.684509	0.345703	0.674529	0
plasma 3-phosphoglycerate	0.835561	-0.137633	-0.466335	0.191068	0.411833	-0.166733	-0.447368	0.113901	0.244233	-0.124688	-0.786413	0.537038	0.719595	0.965055	0.00471357	59.1486
plasma X - 24432	0.835561	-0.0699104	-0.236925	0.0971043	0.411978	-0.0788834	-0.27671	0.118943	0.434488	-0.180311	-0.507545	0.146922	0.305512	0.456777	0.192121	25.6458
plasma X - 18886	0.844021	0.0478479	-0.0678176	0.163513	0.417488	0.0559609	-0.0858075	0.197729	0.439128	0.0795033	-0.142962	0.301968	0.499624	0.750785	0.973177	0
plasma palmitoyl-linoleoyl-glycerol (16:0/18:2) [1]*	0.844021	-0.0888952	-0.304237	0.126447	0.418463	0.00158547	-0.274979	0.27815	0.991035	0.131406	-0.282112	0.544924	0.547336	0.249331	0.951021	0
plasma 1-palmitoleoylglycerol (16:1)*	0.844021	-0.0934484	-0.320057	0.13316	0.418948	-0.0905762	-0.378925	0.197773	0.538116	0.125398	-0.310965	0.561762	0.58568	0.276813	0.90686	0
plasma X - 23739	0.844021	0.0309659	-0.0442353	0.106167	0.41963	0.0432911	-0.0583431	0.144925	0.403804	0.0796383	-0.0650357	0.224312	0.305969	0.458053	0.958298	0
plasma butyrate/isobutyrate (4:0)	0.844021	-0.0669073	-0.229448	0.0956339	0.41979	-0.0397636	-0.230265	0.150738	0.682463	-0.130413	-0.455475	0.194649	0.449907	0.663671	0.249487	19.7637
plasma X - 23583	0.844021	-0.111132	-0.381264	0.159001	0.420057	-0.244054	-0.591996	0.103888	0.169205	-0.160199	-0.680361	0.359963	0.559534	0.833067	0.90324	0
plasma X - 25267	0.84627	0.0290953	-0.0418984	0.100089	0.421829	0.0474182	-0.0393477	0.134184	0.284109	0.0377105	-0.105404	0.180825	0.616769	0.892897	0.342378	10.4829
plasma X - 24585	0.847461	-0.0425382	-0.146612	0.061536	0.423076	-0.0604145	-0.187007	0.0661777	0.349599	-0.0329293	-0.233144	0.167286	0.753822	0.9145	0.953414	0
plasma 4-hydroxyphenylacetate	0.85094	-0.0775001	-0.268192	0.113192	0.425708	-0.129109	-0.370787	0.112569	0.295076	-0.209785	-0.579771	0.160201	0.292437	0.432554	0.71059	0
plasma solanidine	0.85094	-0.212685	-0.736477	0.311108	0.426126	-0.217354	-0.916143	0.481435	0.542104	-0.381556	-1.39274	0.629631	0.476568	0.70998	0.865735	0
plasma palmitoyl ethanolamide	0.853646	-0.0531346	-0.184616	0.0783473	0.428324	-0.042624	-0.177905	0.0926566	0.536877	-0.0975636	-0.360965	0.165837	0.484502	0.706904	0.114123	34.4998
plasma 2-methylcitrate/homocitrate	0.853646	-0.079534	-0.276817	0.117749	0.429439	-0.00342922	-0.24493	0.238072	0.977797	-0.163576	-0.556598	0.229446	0.43365	0.634195	0.258839	18.8254
plasma xylose	0.853646	0.104794	-0.155759	0.365346	0.430525	0.130991	-0.216401	0.478383	0.459882	-0.000765253	-0.502506	0.500975	0.997674	0.639833	0.856211	0
plasma 4-hydroxychlorothalonil	0.853646	-0.10885	-0.380996	0.163296	0.433083	-0.130568	-0.390584	0.129448	0.325016	-0.493846	-0.968061	-0.0196305	0.0685214	0.0923341	0.0521837	43.6828
plasma X - 25423	0.853646	0.059026	-0.0885794	0.206631	0.433175	-0.017754	-0.186639	0.151131	0.83676	0.0265821	-0.270669	0.323833	0.864364	0.807422	0.0206261	51.1592
plasma linolenoylcarnitine (C18:3)*	0.853646	-0.0606739	-0.212503	0.0911553	0.433486	-0.0461973	-0.198665	0.10627	0.552603	0.0232982	-0.276829	0.323426	0.882096	0.535321	0.0907221	37.5856
plasma 1-dihomo-linolenylglycerol (20:3)	0.853646	-0.0791529	-0.277506	0.1192	0.434142	-0.268267	-0.528489	-0.00804605	0.0433247	0.019257	-0.374433	0.412947	0.925518	0.578942	0.340686	10.6531
plasma C-glycosyltryptophan	0.853646	0.0273928	-0.0412632	0.0960487	0.434215	0.0652678	-0.0263251	0.156861	0.162521	0.0521994	-0.0851574	0.189556	0.473509	0.687372	0.351841	9.52906
plasma kynurenate	0.853646	0.0534275	-0.0805361	0.187391	0.434406	0.10671	-0.0632891	0.276709	0.21859	0.0446076	-0.225617	0.314832	0.752948	0.941784	0.0149294	53.2258
plasma gamma-glutamylcitrulline*	0.853646	-0.0613909	-0.215423	0.0926409	0.434707	-0.0804573	-0.252226	0.0913111	0.358589	-0.153633	-0.457151	0.149885	0.344555	0.501542	0.168095	28.222
plasma 3-methyladipate	0.853646	-0.0606439	-0.212808	0.0915204	0.434727	-0.0295168	-0.218877	0.159843	0.759976	0.074793	-0.218375	0.367961	0.627876	0.31437	0.98861	0
plasma 1-palmitoleoyl-GPC (16:1)*	0.856986	-0.0410873	-0.144713	0.0625387	0.437089	-0.0769481	-0.202727	0.0488303	0.230506	-0.0422658	-0.251353	0.166822	0.700283	0.989937	0.326258	12.0998
plasma bradykinin	0.858071	0.375769	-0.575139	1.32668	0.438626	0.109704	-1.10329	1.3227	0.859303	0.777162	-1.08215	2.63648	0.431746	0.628637	0.318356	12.8896
plasma 5-hydroxymethyl-2-furoylcarnitine*	0.858071	0.0968805	-0.148465	0.342226	0.438967	0.136956	-0.172811	0.446724	0.386188	0.361897	-0.0934946	0.817288	0.150392	0.211207	0.336751	11.0483
plasma pantoprazole	0.86193	-0.648157	-2.30114	1.00483	0.442173	-0.915373	-3.08991	1.25916	0.409344	-0.134811	-3.34922	3.07959	0.93611	0.722738	0.915971	0
plasma hydroxypalmitoyl sphingomyelin (d18:1/16:0(OH))**	0.86193	-0.0287123	-0.101963	0.0445382	0.442336	-0.0102207	-0.104839	0.0843978	0.832328	-0.0408149	-0.181736	0.100106	0.582782	0.847746	0.615724	0
plasma 4-acetaminophen sulfate	0.86193	0.503076	-0.783621	1.78977	0.443491	-0.55458	-2.36833	1.25917	0.548982	0.298359	-2.19087	2.78759	0.81901	0.854411	0.650798	0
plasma valylglycine	0.86193	0.131787	-0.206161	0.469734	0.444682	-0.113978	-0.46412	0.236165	0.523472	0.369218	-0.291518	1.02995	0.299095	0.429143	0.00656141	57.6402
plasma 1,3,7-trimethylurate	0.86193	-0.111557	-0.397713	0.174599	0.444816	-0.018065	-0.333555	0.297425	0.910643	-0.219301	-0.790836	0.352233	0.469352	0.674447	0.254356	19.2747
plasma veratric acid	0.86193	-0.0962465	-0.343192	0.150699	0.444931	-0.0934825	-0.381829	0.194864	0.525152	0.00234276	-0.493173	0.497859	0.992789	0.658356	0.191059	25.7578
plasma 1-stearoyl-2-oleoyl-GPE (18:0/18:1)	0.866209	-0.0560343	-0.200718	0.0886491	0.447809	0.0192663	-0.175177	0.21371	0.846018	0.106243	-0.172097	0.384583	0.471615	0.21065	0.525536	0
plasma X - 12462	0.869294	0.0442557	-0.0707073	0.159219	0.450549	0.0617334	-0.0693933	0.19286	0.356145	-0.0762633	-0.291091	0.138564	0.502414	0.227041	0.0609941	42.1221
plasma citrulline	0.869294	-0.0293234	-0.10553	0.046883	0.450745	-0.0934687	-0.18041	-0.006527	0.0351085	-0.126195	-0.262954	0.0105634	0.100636	0.135196	0.27302	17.408
plasma alpha-CEHC sulfate	0.869643	-0.145544	-0.524499	0.233412	0.451597	-0.0477771	-0.50217	0.406616	0.836729	-0.334847	-1.06969	0.399997	0.39279	0.568726	0.936967	0
plasma beta-alanine	0.871048	0.0516921	-0.0833489	0.186733	0.453104	4.0143e-05	-0.149837	0.149917	0.999581	0.0315245	-0.240556	0.303605	0.824928	0.868355	0.110379	34.9736
plasma hexadecadienoate (16:2n6)	0.871048	-0.0686432	-0.248193	0.110906	0.453671	-0.0851589	-0.317699	0.147381	0.472904	-0.275973	-0.621474	0.0695274	0.148523	0.198661	0.744713	0
plasma arachidoylcarnitine (C20)*	0.871119	-0.0516065	-0.187122	0.0839088	0.455433	-0.115763	-0.264385	0.0328584	0.12685	0.058208	-0.203327	0.319743	0.671947	0.358081	0.113181	34.6184
plasma palmitoyl-sphingosine-phosphoethanolamine (d18:1/16:0)	0.871119	-0.0281691	-0.102169	0.0458305	0.455613	-0.0470738	-0.138894	0.0447467	0.314984	-0.0515315	-0.199872	0.0968092	0.511414	0.725369	0.348826	9.83337
plasma taurochenodeoxycholic acid 3-sulfate	0.871119	-0.112052	-0.406484	0.18238	0.455724	-0.196253	-0.572418	0.179912	0.30652	-0.374626	-0.94214	0.192888	0.224816	0.313751	0.855418	0
plasma lignoceroylcarnitine (C24)*	0.872254	-0.0372631	-0.135453	0.0609263	0.456991	-0.0391401	-0.168367	0.090087	0.55276	-0.0314013	-0.220276	0.157474	0.751252	0.944637	0.682308	0
plasma valsartan	0.873506	-0.382876	-1.39572	0.62997	0.45875	-0.606438	-1.93408	0.721209	0.370645	-0.760632	-2.70264	1.18137	0.460428	0.664516	0.856543	0
plasma 3-hydroxydecanoylcarnitine	0.873506	-0.0814102	-0.296887	0.134067	0.458995	-0.127687	-0.324687	0.0693128	0.203954	-0.248412	-0.665954	0.169129	0.270646	0.380411	0.0101986	55.4048
plasma ursodeoxycholate	0.874214	0.131833	-0.21798	0.481647	0.460122	0.111729	-0.340461	0.56392	0.62819	0.0711204	-0.632826	0.775067	0.846999	0.847069	0.38563	6.08393
plasma maltol sulfate	0.874214	0.152816	-0.253212	0.558844	0.460716	0.179168	-0.192913	0.551248	0.345282	0.192007	-0.625149	1.00916	0.654986	0.914498	0.00881538	56.1746
plasma X - 21339	0.875683	0.0720799	-0.120055	0.264215	0.462166	-0.0545341	-0.316685	0.207617	0.683477	0.0592478	-0.310718	0.429214	0.760065	0.938165	0.918414	0
plasma 10-undecenoate (11:1n1)	0.876847	-0.0651479	-0.239307	0.109011	0.463457	-0.0904489	-0.251893	0.0709956	0.272176	-0.250179	-0.574846	0.0744887	0.161903	0.220264	0.0488731	44.3069
plasma leucylglycine	0.880575	0.057756	-0.0975613	0.213073	0.466107	0.112846	-0.0989217	0.324614	0.296292	0.0208649	-0.277774	0.319504	0.893799	0.782599	0.863844	0
plasma X - 13728	0.880942	0.0824785	-0.140035	0.304992	0.467535	0.132647	-0.179246	0.44454	0.404526	0.29784	-0.130073	0.725754	0.20242	0.275011	0.510756	0
plasma hydrochlorothiazide	0.880942	-0.125947	-0.466498	0.214604	0.468538	-0.217367	-0.645742	0.211008	0.319966	-0.0998128	-0.758035	0.55841	0.772389	0.929339	0.680635	0
plasma 2-methoxyresorcinol sulfate	0.880942	-0.102901	-0.381508	0.175707	0.469132	0.0372916	-0.316411	0.390994	0.836289	0.0412632	-0.510791	0.593317	0.88644	0.562346	0.441288	0.214151
plasma X - 15461	0.880942	0.0507673	-0.0867655	0.1883	0.469386	-0.0010337	-0.171755	0.169687	0.990531	0.0727134	-0.204289	0.349716	0.618086	0.859389	0.139526	31.4361
plasma X - 12111	0.880942	-0.15823	-0.588633	0.272172	0.471188	-0.00107834	-0.480511	0.478354	0.996483	0.0375793	-0.81392	0.889079	0.932777	0.608514	0.100338	36.2793
plasma 1H-indole-7-acetic acid	0.880942	0.0825793	-0.142128	0.307287	0.471353	0.0669135	-0.219977	0.353804	0.647573	-0.0437089	-0.476442	0.389024	0.847035	0.518454	0.658754	0
plasma glucuronide of C10H18O2 (1)*	0.880942	0.160346	-0.276139	0.596831	0.471521	0.0624951	-0.521519	0.64651	0.833875	-0.0686822	-0.905452	0.768087	0.875396	0.543591	0.560589	0
plasma 1-palmitoyl-2-docosahexaenoyl-GPE (16:0/22:6)*	0.880942	-0.0501972	-0.187142	0.0867472	0.472493	-0.037046	-0.208421	0.134329	0.671796	-0.0369726	-0.300431	0.226485	0.788875	0.910596	0.979346	0
plasma theobromine	0.880942	0.0927588	-0.160602	0.34612	0.473023	0.176172	-0.175545	0.527888	0.326233	0.205931	-0.28138	0.693243	0.426851	0.605767	0.702485	0
plasma tiglylcarnitine (C5:1-DC)	0.880942	-0.0404357	-0.1509	0.0700289	0.473098	-0.046799	-0.209199	0.115601	0.572205	-0.0715804	-0.293309	0.150149	0.541106	0.753889	0.245685	20.1462
plasma picolinate	0.881474	-0.0476999	-0.178581	0.0831807	0.475032	-0.0950984	-0.264659	0.0744623	0.271659	-0.093536	-0.34552	0.158448	0.483584	0.68534	0.8987	0
plasma X - 25172	0.881474	0.0484183	-0.084465	0.181302	0.475137	0.0859441	-0.0830667	0.254955	0.318927	0.0208796	-0.246508	0.288267	0.881404	0.817979	0.383621	6.29082
plasma X - 16576	0.881474	-0.0653059	-0.244732	0.11412	0.475617	-0.0285509	-0.260234	0.203132	0.809143	-0.110329	-0.455298	0.23464	0.544807	0.770689	0.593071	0
plasma cis-4-decenoylcarnitine (C10:1)	0.881474	0.0809363	-0.14209	0.303963	0.476917	0.0358257	-0.156043	0.227694	0.714391	0.0211164	-0.426775	0.469008	0.928201	0.765567	0.00062391	66.1978
plasma X - 12127	0.881474	0.0879635	-0.154759	0.330686	0.477519	0.0744883	-0.227569	0.376546	0.628859	-0.138353	-0.603313	0.326606	0.572671	0.2895	0.908328	0
plasma N-methylproline	0.881474	0.1408	-0.249078	0.530678	0.479059	0.0737597	-0.346537	0.494056	0.730874	0.0137009	-0.767483	0.794885	0.973255	0.716726	0.144347	30.8792
plasma carotene diol (1)	0.881474	-0.0632527	-0.238725	0.112219	0.47987	0.0135521	-0.180309	0.207413	0.89102	-0.220068	-0.555308	0.115171	0.227213	0.308383	0.0557028	43.0433
plasma cysteinylglycine disulfide*	0.881474	-0.0236399	-0.0892407	0.0419609	0.480007	-0.0220207	-0.103741	0.0596999	0.597404	-0.0818092	-0.207266	0.0436477	0.230093	0.312452	0.378339	6.83341
plasma X - 25519	0.881474	-0.079029	-0.29842	0.140362	0.480177	-0.107213	-0.34494	0.130513	0.376734	0.01414	-0.423286	0.451567	0.950731	0.635605	0.0873265	38.062
plasma taurochenodeoxycholate	0.881474	0.104816	-0.186343	0.395975	0.480449	0.0666703	-0.304733	0.438074	0.724965	0.212925	-0.356374	0.782224	0.480358	0.672329	0.483848	0
plasma tyramine O-sulfate	0.881474	-0.10662	-0.403443	0.190203	0.481417	0.0352388	-0.361005	0.431482	0.861627	0.179089	-0.392432	0.75061	0.552821	0.278256	0.881586	0
plasma vanillate glucuronide	0.881474	-0.116243	-0.439953	0.207467	0.481546	-0.028242	-0.407315	0.350831	0.883903	0.213839	-0.396004	0.823683	0.507548	0.243127	0.261591	18.5499
plasma 3-phenylpropionate (hydrocinnamate)	0.88553	-0.107715	-0.409668	0.194239	0.484445	0.0150923	-0.341557	0.371742	0.933899	-0.176493	-0.783593	0.430606	0.581392	0.800186	0.288692	15.8461
plasma lactate	0.885732	0.0346257	-0.0626193	0.131871	0.485254	0.0561384	-0.0648538	0.177131	0.363143	0.231234	0.0582784	0.404191	0.0255809	0.02612	0.302272	14.4936
plasma 5-methylthioadenosine (MTA)	0.885732	0.0319742	-0.0580791	0.122028	0.48649	0.0533269	-0.0620531	0.168707	0.365007	0.0191125	-0.15416	0.192385	0.833186	0.868178	0.705823	0
plasma dodecenedioate (C12:1-DC)*	0.885732	0.0548041	-0.0998429	0.209451	0.487321	-0.0411125	-0.246072	0.163847	0.694211	-0.0908627	-0.388324	0.206598	0.562693	0.287442	0.558501	0
plasma sphingosine 1-phosphate	0.885732	-0.0322791	-0.123571	0.0590123	0.488303	-0.0483349	-0.15868	0.06201	0.390599	-0.00995566	-0.185577	0.165666	0.91373	0.776529	0.739118	0
plasma 2'-O-methyluridine	0.885732	0.0560847	-0.102746	0.214915	0.488884	0.024855	-0.179175	0.228885	0.811289	-0.0233952	-0.329101	0.282311	0.883752	0.564179	0.763851	0
plasma 4-allylphenol sulfate	0.885732	0.0797466	-0.146345	0.305838	0.489369	0.26707	-0.0434349	0.577575	0.0918353	0.020321	-0.419645	0.460287	0.929657	0.763012	0.501005	0
plasma 1-(1-enyl-palmitoyl)-2-palmitoyl-GPC (P-16:0/16:0)*	0.885732	-0.0251184	-0.0963443	0.0461074	0.489441	0.00422018	-0.0856532	0.0940936	0.926671	0.00134329	-0.139812	0.142498	0.985486	0.676236	0.4593	0
plasma succinylcarnitine (C4-DC)	0.885732	0.0303504	-0.0558268	0.116528	0.490023	0.0195036	-0.0888742	0.127881	0.724303	0.107454	-0.0583133	0.27322	0.232672	0.310974	0.987039	0
plasma lyxonate	0.886385	-0.0534773	-0.20569	0.0987358	0.491077	0.0211582	-0.142236	0.184553	0.799651	0.179688	-0.0763788	0.435754	0.199047	0.063173	0.173125	27.6746
plasma N-acetylglycine	0.886385	0.0430014	-0.079585	0.165588	0.491752	0.0176449	-0.132639	0.167929	0.817999	-0.0409435	-0.276768	0.194881	0.740681	0.433131	0.740594	0
plasma imidazole lactate	0.886512	0.0355665	-0.0661225	0.137255	0.493021	0.0234936	-0.101755	0.148743	0.713141	0.0658925	-0.12973	0.261515	0.524049	0.729476	0.83673	0
plasma X - 25265	0.886512	-0.0502065	-0.19381	0.0933966	0.493191	-0.0926756	-0.278252	0.0929012	0.327683	-0.228365	-0.504711	0.0479808	0.136373	0.169951	0.728269	0
plasma methionine sulfone	0.887833	0.0470942	-0.0881528	0.182341	0.494938	0.0906035	-0.0620531	0.24326	0.244723	0.164362	-0.0949304	0.423655	0.242436	0.323894	0.152569	29.9442
plasma imidazole propionate	0.887833	0.0639378	-0.119834	0.247709	0.495296	0.042513	-0.210252	0.295278	0.741664	0.182731	-0.170817	0.536279	0.33494	0.458607	0.609246	0
plasma ectoine	0.889362	-0.0816564	-0.317195	0.153882	0.496835	-0.24984	-0.594486	0.0948054	0.15537	-0.0871669	-0.539881	0.365548	0.713779	0.978263	0.811365	0
plasma 4-ethylphenylsulfate	0.889546	0.0779162	-0.147247	0.303079	0.497624	0.226754	-0.0694559	0.522964	0.133514	-0.106895	-0.540079	0.326289	0.639049	0.350763	0.558325	0
plasma myo-inositol	0.890492	-0.0520192	-0.202771	0.0987325	0.49884	-0.0266943	-0.156893	0.103504	0.687796	0.067338	-0.224216	0.358892	0.660443	0.369726	0.00871092	56.2362
plasma X - 13507	0.891465	0.0565832	-0.108019	0.221186	0.50047	0.0761786	-0.136323	0.288681	0.482295	0.280628	-0.00898906	0.570244	0.0867467	0.106315	0.229004	21.8338
plasma glycine conjugate of C10H14O2 (1)*	0.891465	0.0684728	-0.130853	0.267798	0.500761	0.0678473	-0.193506	0.3292	0.610887	0.172361	-0.21126	0.555982	0.399196	0.548354	0.508158	0
plasma N,N-dimethyl-5-aminovalerate	0.892339	0.114928	-0.221121	0.450978	0.502664	0.119703	-0.195456	0.434861	0.456618	0.293116	-0.37559	0.961823	0.410397	0.555243	0.0276572	49.0753
plasma X - 26054	0.892339	0.0453865	-0.0874309	0.178204	0.50301	0.0187936	-0.149756	0.187344	0.827009	0.00914698	-0.246763	0.265057	0.945531	0.752093	0.847287	0
plasma glycosyl-N-stearoyl-sphingosine (d18:1/18:0)	0.892339	-0.0353668	-0.138937	0.0682039	0.503318	-0.0255731	-0.161231	0.110085	0.711772	0.0209945	-0.178249	0.220238	0.840526	0.530959	0.996513	0
plasma X - 24422	0.89484	-0.0434492	-0.171318	0.0844194	0.505419	-0.0744476	-0.252783	0.103888	0.413242	0.000971424	-0.244991	0.246934	0.993976	0.687356	0.700724	0
plasma glycosyl ceramide (d18:1/20:0, d16:1/22:0)*	0.894843	-0.0334726	-0.132154	0.0652089	0.506168	-0.020746	-0.13848	0.0969877	0.729818	-0.00661797	-0.196481	0.183245	0.94688	0.752249	0.949383	0
plasma ethylparaben sulfate	0.894843	0.221275	-0.432045	0.874596	0.506802	0.175999	-0.503623	0.855621	0.611759	0.0530834	-1.26243	1.36859	0.938523	0.775447	0.00622597	57.8884
plasma X - 16397	0.897216	-0.0418828	-0.166138	0.082372	0.508838	-0.0344549	-0.202221	0.133312	0.687297	-0.093477	-0.332648	0.145694	0.46136	0.631416	0.670332	0
plasma cysteine s-sulfate	0.897399	0.0320928	-0.063427	0.127613	0.51021	0.0398615	-0.0778665	0.157589	0.506931	0.0230729	-0.160689	0.206835	0.81059	0.912565	0.744825	0
plasma N1-methylinosine	0.897399	0.0269543	-0.0534615	0.10737	0.511211	-0.00274686	-0.102207	0.0967129	0.956832	0.0758522	-0.0824772	0.234182	0.369869	0.494786	0.354008	9.31006
plasma gamma-glutamylglutamine	0.897399	-0.0333247	-0.132827	0.0661776	0.511554	-0.0364621	-0.143797	0.0708729	0.505534	-0.0225791	-0.223207	0.178049	0.829859	0.904638	0.11334	34.5984
plasma X - 13684	0.897399	-0.0456757	-0.182346	0.0909943	0.512449	-0.0491353	-0.223318	0.125047	0.58034	0.0865639	-0.176359	0.349487	0.533262	0.27536	0.65779	0
plasma catechol glucuronide	0.897399	0.0832908	-0.166065	0.332646	0.512676	0.0940718	-0.227343	0.415486	0.566209	0.0793176	-0.3995	0.558136	0.752118	0.985175	0.589696	0
plasma creatinine	0.897399	0.00638596	-0.0127513	0.0255233	0.513096	0.00816425	-0.0154784	0.0318069	0.498525	0.00120254	-0.0356146	0.0380197	0.950218	0.753345	0.843129	0
plasma 9,10-DiHOME	0.898296	0.0629325	-0.126494	0.252359	0.514949	0.0629988	-0.201144	0.327141	0.640173	0.188713	-0.181551	0.558976	0.341383	0.453448	0.431231	1.29736
plasma glycosyl-N-behenoyl-sphingadienine (d18:2/22:0)*	0.898296	-0.0415094	-0.166467	0.0834477	0.514996	-0.045973	-0.20914	0.117194	0.580792	0.0279853	-0.212403	0.268374	0.82411	0.522157	0.593312	0
plasma mycophenolic acid	0.901232	-1.13122	-4.56238	2.29993	0.518161	-0.891252	-5.67358	3.89108	0.714913	0.084731	-6.54163	6.7111	0.980499	0.683079	0.694995	0
plasma X - 17304	0.901232	-0.0868514	-0.350921	0.177218	0.519171	-0.0628807	-0.400259	0.274498	0.714889	0.154188	-0.352766	0.661141	0.564347	0.300569	0.544355	0
plasma tartarate	0.901232	-0.0974164	-0.39411	0.199278	0.519878	-0.0700412	-0.450755	0.310673	0.718413	0.23493	-0.335683	0.805543	0.438468	0.211025	0.727127	0
plasma X - 19141	0.901232	-0.0630424	-0.255166	0.129081	0.520138	-0.0582227	-0.263329	0.146884	0.577961	0.239857	-0.0794551	0.55917	0.171711	0.0545777	0.0965609	36.7853
plasma eicosenamide (20:1)*	0.901232	-0.038915	-0.157584	0.0797544	0.520402	-0.0504406	-0.198173	0.097292	0.503372	-0.150347	-0.378642	0.077948	0.225828	0.288953	0.883042	0
plasma 7-methylguanine	0.901232	0.0251591	-0.0516747	0.101993	0.521011	0.00992626	-0.0782793	0.0981318	0.825431	-0.0475859	-0.193356	0.0981842	0.536672	0.278903	0.163505	28.7258
plasma N6-methyladenosine	0.901232	0.0305472	-0.0630441	0.124138	0.52236	0.0813927	-0.0360225	0.198808	0.174256	0.130982	-0.0494273	0.311391	0.185179	0.230695	0.800532	0
plasma epiandrosterone sulfate	0.901232	0.081625	-0.168791	0.332041	0.522911	0.104097	-0.228356	0.43655	0.539413	-0.0440788	-0.5259	0.437743	0.861279	0.562799	0.834329	0
plasma lactosyl-N-behenoyl-sphingosine (d18:1/22:0)*	0.901232	0.0426268	-0.0881557	0.173409	0.522937	0.0186378	-0.140896	0.178171	0.818887	-0.0395581	-0.291204	0.212088	0.764327	0.470973	0.750322	0
plasma glutarate (C5-DC)	0.901535	0.0606145	-0.126303	0.247532	0.525045	0.090633	-0.165469	0.346735	0.48792	0.127127	-0.232247	0.486501	0.503887	0.680036	0.558937	0
plasma X - 18888	0.901535	-0.0731393	-0.298963	0.152685	0.525567	-0.16181	-0.469791	0.146171	0.30313	0.117047	-0.31787	0.551964	0.609366	0.339575	0.768911	0
plasma androsterone sulfate	0.901535	0.0845766	-0.176721	0.345874	0.52582	-0.0404614	-0.392573	0.311651	0.821807	-0.00345922	-0.506219	0.4993	0.989506	0.696343	0.834787	0
plasma 3-hydroxydecanoate	0.901535	-0.0471514	-0.192851	0.0985482	0.525895	-0.0497086	-0.239458	0.140041	0.607635	-0.118606	-0.398911	0.161698	0.426272	0.571608	0.820766	0
plasma phenylacetylglutamine	0.902156	-0.0591671	-0.242549	0.124215	0.527145	-0.0984748	-0.322778	0.125829	0.389529	-0.0237664	-0.392883	0.34535	0.902078	0.83027	0.207932	23.9948
plasma vanillic acid glycine	0.902156	0.120307	-0.253028	0.493642	0.52765	0.145203	-0.200773	0.49118	0.410747	0.283756	-0.459313	1.02683	0.471424	0.624597	0.0173983	52.2748
plasma gamma-glutamyl-2-aminobutyrate	0.902531	-0.0431033	-0.178103	0.0918959	0.531454	-0.0553431	-0.223564	0.112877	0.519049	-0.118317	-0.377785	0.14115	0.39246	0.520911	0.492415	0
plasma 5alpha-pregnan-diol disulfate	0.902531	-0.115935	-0.479064	0.247195	0.53148	-0.146979	-0.633676	0.339718	0.553921	0.0616106	-0.633488	0.756709	0.86555	0.570148	0.605885	0
plasma 3-methylglutarylcarnitine (2)	0.902531	-0.0595496	-0.246271	0.127172	0.531922	-0.00345104	-0.244535	0.237633	0.977617	-0.0898029	-0.465923	0.286317	0.649843	0.85728	0.291244	15.5919
plasma 1-palmitoyl-2-linoleoyl-GPC (16:0/18:2)	0.902531	-0.0111754	-0.0462901	0.0239393	0.532781	-0.0129999	-0.0580029	0.0320032	0.571279	0.0325456	-0.035004	0.100095	0.367264	0.168373	0.698486	0
plasma pregnenetriol disulfate*	0.902531	0.0746066	-0.159822	0.309035	0.532788	-0.0563736	-0.332596	0.219849	0.689154	0.0116305	-0.459002	0.482263	0.962323	0.765112	0.321924	12.5332
plasma thymol sulfate	0.902531	-0.116892	-0.484897	0.251112	0.533573	-0.00594717	-0.49911	0.487216	0.981143	-0.092255	-0.799904	0.615394	0.803502	0.937901	0.763437	0
plasma nicotinamide	0.902531	0.0469413	-0.101264	0.195147	0.534744	0.0359522	-0.161312	0.233217	0.720933	-0.153148	-0.438284	0.131987	0.317245	0.138489	0.510157	0
plasma L-urobilin	0.902531	-0.179529	-0.746965	0.387906	0.535187	-0.192387	-0.748271	0.363496	0.497562	-0.316078	-1.4503	0.818141	0.596908	0.787584	0.118706	33.9286
plasma X - 12216	0.902531	0.0704487	-0.152247	0.293144	0.535241	0.13677	-0.143422	0.416962	0.338709	-0.0768283	-0.505286	0.351629	0.732544	0.448635	0.512898	0
plasma sphinganine-1-phosphate	0.902531	-0.0390596	-0.162844	0.0847247	0.536273	-0.05927	-0.215538	0.0969977	0.457249	-0.0956559	-0.333495	0.142183	0.44882	0.596903	0.700403	0
plasma 3-methylxanthine	0.902531	0.0739283	-0.160382	0.308238	0.536313	0.22561	-0.0782031	0.529423	0.145542	0.124548	-0.326025	0.575121	0.599835	0.801794	0.64493	0
plasma proline	0.902531	0.0256352	-0.0556885	0.106959	0.536688	0.0571471	-0.0277757	0.14207	0.187196	0.164753	0.035386	0.29412	0.031659	0.0332628	0.0371813	46.7318
plasma X - 21471	0.902531	0.0605652	-0.13223	0.253361	0.538087	-0.0201874	-0.259636	0.219261	0.868755	-0.101593	-0.473261	0.270074	0.603844	0.340787	0.560699	0
plasma bilirubin (Z,Z)	0.902531	0.042617	-0.0930862	0.17832	0.538213	0.0901482	-0.0981254	0.278422	0.348008	-0.02206	-0.291825	0.247705	0.875855	0.594355	0.342958	10.4246
plasma trans-urocanate	0.902531	0.0501047	-0.110069	0.210279	0.539807	0.0216014	-0.155595	0.198798	0.811159	-0.0987901	-0.40336	0.205779	0.539226	0.28823	0.153136	29.8803
plasma butyrylcarnitine (C4)	0.902531	-0.0555527	-0.233541	0.122436	0.540714	-0.00245384	-0.194957	0.190049	0.980068	0.0835689	-0.261375	0.428512	0.645103	0.376718	0.0732201	40.1449
plasma 1,2-dilinoleoyl-GPC (18:2/18:2)	0.902531	0.0338745	-0.0747842	0.142533	0.541185	0.00333152	-0.135911	0.142574	0.962598	0.0648421	-0.144185	0.273869	0.556743	0.740958	0.738777	0
plasma X - 24556	0.902531	-0.0468931	-0.197965	0.104179	0.542937	-0.0401044	-0.224066	0.143857	0.669175	-0.187017	-0.477725	0.103691	0.235976	0.294724	0.883815	0
plasma S-carboxyethylcysteine	0.902531	-0.0634385	-0.268217	0.14134	0.543732	-0.0355817	-0.282891	0.211727	0.77795	-0.178757	-0.583428	0.225915	0.406902	0.528009	0.298904	14.829
plasma 4-methylhexanoylglutamine	0.902531	-0.078465	-0.332044	0.175114	0.544202	-0.023681	-0.339696	0.292334	0.883232	-0.162143	-0.67009	0.345804	0.545561	0.713348	0.288261	15.889
plasma S-allylcysteine	0.902531	-0.143329	-0.608166	0.321509	0.545619	-0.0434276	-0.596062	0.509207	0.877594	-0.392054	-1.31422	0.530109	0.424147	0.550143	0.209208	23.8627
plasma 1-ribosyl-imidazoleacetate*	0.902531	-0.0359867	-0.152717	0.0807434	0.545686	-0.0856798	-0.233137	0.0617776	0.254773	-0.0791373	-0.303708	0.145433	0.505482	0.66871	0.859999	0
plasma methylmalonate (MMA)	0.902531	0.0846065	-0.1902	0.359413	0.546225	0.230637	-0.0234179	0.484693	0.0751903	0.436843	-0.0520632	0.92575	0.110457	0.128755	0.0260341	49.523
plasma 2-hydroxyoctanoate	0.902531	-0.0458845	-0.194941	0.103172	0.546282	0.0193778	-0.15752	0.196276	0.830002	0.106293	-0.17351	0.386096	0.473672	0.240558	0.137074	31.722
plasma vanillactate	0.902531	-0.0512107	-0.217776	0.115355	0.546781	-0.0941456	-0.306717	0.118426	0.385369	-0.131026	-0.451218	0.189166	0.441174	0.579911	0.853801	0
plasma cis-3,4-methyleneheptanoate	0.902531	0.0598024	-0.134721	0.254326	0.546807	0.0946825	-0.151032	0.340397	0.450102	0.161145	-0.219132	0.541423	0.425614	0.554875	0.471679	0
plasma feruloylquinate (2)	0.902531	-0.0918266	-0.390567	0.206914	0.546874	-0.193755	-0.587934	0.200424	0.335346	-0.00956096	-0.610715	0.591593	0.975746	0.76019	0.346104	10.1078
plasma X - 21364	0.902531	0.0500439	-0.112966	0.213053	0.547368	0.0503695	-0.150065	0.250804	0.622337	-0.0167368	-0.330209	0.296735	0.918726	0.635502	0.792205	0
plasma 1-stearoyl-2-linoleoyl-GPC (18:0/18:2)*	0.904068	-0.0127171	-0.0543579	0.0289238	0.54946	-0.00191434	-0.0556329	0.0518042	0.944316	0.0127159	-0.0673929	0.0928248	0.762104	0.483085	0.958453	0
plasma salicylate	0.904068	-0.169974	-0.727115	0.387167	0.549873	0.0981682	-0.617954	0.81429	0.788178	0.299482	-0.772315	1.37128	0.59594	0.338631	0.889778	0
plasma X - 25371	0.904068	0.0363995	-0.0835841	0.156383	0.552114	0.0717746	-0.0742701	0.217819	0.335429	0.13899	-0.0914144	0.369394	0.264423	0.331095	0.338538	10.8689
plasma 4-acetylcatechol sulfate (1)	0.904068	0.0886941	-0.203699	0.381087	0.552156	0.123827	-0.243171	0.490824	0.508419	-0.0609163	-0.62393	0.502098	0.836319	0.555815	0.718751	0
plasma X - 25279	0.904068	0.148707	-0.341537	0.63895	0.552165	0.0797917	-0.537729	0.697313	0.800073	-0.224121	-1.16848	0.720234	0.651786	0.38658	0.551445	0
plasma N-acetylglucosaminylasparagine	0.904068	0.0339531	-0.0782371	0.146143	0.553074	0.0432667	-0.092619	0.179152	0.532587	0.059173	-0.166595	0.284941	0.61862	0.802969	0.379525	6.7117
plasma 5alpha-androstan-3beta,17beta-diol disulfate	0.904068	0.075851	-0.174851	0.326553	0.553184	0.256263	-0.0969554	0.609481	0.155035	0.138661	-0.358379	0.635702	0.59652	0.777742	0.466615	0
plasma 3-acetylphenol sulfate	0.904255	-0.0732908	-0.316432	0.16985	0.554655	-0.0322671	-0.320271	0.255737	0.826192	-0.107198	-0.597611	0.383216	0.677426	0.877163	0.325656	12.1601
plasma X - 15486	0.904255	0.0622089	-0.145894	0.270312	0.557943	-0.00216261	-0.267661	0.263335	0.987262	0.141235	-0.259232	0.541702	0.505149	0.660434	0.591905	0
plasma dodecanedioate (C12-DC)	0.904255	-0.0512736	-0.222884	0.120336	0.558146	-0.0185726	-0.230212	0.193067	0.863439	0.0353631	-0.294744	0.36547	0.837912	0.560474	0.991999	0
plasma glutamine	0.904255	-0.015293	-0.066524	0.035938	0.558499	-0.021671	-0.0880227	0.0446807	0.522081	0.0395016	-0.0559149	0.134918	0.436019	0.217046	0.362477	8.45184
plasma N,N,N-trimethyl-alanylproline betaine (TMAP)	0.904255	0.0182914	-0.0429949	0.0795777	0.55857	0.0257451	-0.055131	0.106621	0.532686	0.00520601	-0.112695	0.123107	0.932743	0.804166	0.527204	0
plasma 1-stearoyl-2-docosahexaenoyl-GPE (18:0/22:6)*	0.904255	-0.0405371	-0.176393	0.0953183	0.558667	-0.062913	-0.229589	0.103763	0.459422	-0.035347	-0.296633	0.225939	0.796283	0.964544	0.98017	0
plasma X - 23593	0.904255	0.0301816	-0.071036	0.131399	0.55893	0.0997812	-0.00864985	0.208212	0.0712921	0.206734	0.0475857	0.365883	0.0290629	0.0291175	0.10022	36.295
plasma X - 21733	0.904255	0.0717077	-0.170088	0.313504	0.561071	0.181494	-0.0754027	0.438391	0.166148	-0.161665	-0.618009	0.294678	0.503279	0.267499	0.15618	29.5388
plasma saccharin	0.904255	-0.186375	-0.815154	0.442405	0.561276	-0.0391239	-0.744081	0.665833	0.913381	0.845539	-0.209787	1.90086	0.147408	0.0488201	0.206919	24.0996
plasma glucuronate	0.904255	0.0529168	-0.125794	0.231627	0.561677	0.149298	-0.0935721	0.392167	0.228267	0.104822	-0.253762	0.463406	0.579339	0.746665	0.186361	26.2552
plasma X - 12830	0.904255	0.0883493	-0.210779	0.387478	0.562666	0.0842689	-0.315256	0.483793	0.679312	0.336154	-0.239086	0.911395	0.278736	0.346231	0.609832	0
plasma carboxyethyl-GABA	0.904255	0.0241487	-0.0576534	0.105951	0.56286	0.0238203	-0.0666952	0.114336	0.606002	0.0623313	-0.100367	0.22503	0.470025	0.602051	0.104784	35.6945
plasma gentisate	0.904255	0.0581363	-0.138894	0.255166	0.563052	0.103511	-0.153609	0.36063	0.43009	0.151702	-0.23999	0.543394	0.465314	0.595676	0.416936	2.81853
plasma hypotaurine	0.904255	0.041055	-0.0981353	0.180245	0.563195	0.063629	-0.0990336	0.226292	0.44327	0.105989	-0.171152	0.383129	0.470784	0.602773	0.247488	19.9647
plasma glycoursodeoxycholate	0.904255	0.0966819	-0.231618	0.424981	0.563807	-0.0414933	-0.442001	0.359014	0.839091	0.135787	-0.525809	0.797383	0.695952	0.894809	0.310307	13.6928
plasma arachidonoylcarnitine (C20:4)	0.904255	-0.0389108	-0.171261	0.0934395	0.564462	-0.0723779	-0.247813	0.103057	0.418741	-0.0243443	-0.279065	0.230376	0.855157	0.898234	0.529478	0
plasma palmitoloelycholine	0.905717	-0.115222	-0.508762	0.278318	0.566073	-0.302718	-0.718851	0.113414	0.153929	-0.35623	-1.12971	0.417254	0.387929	0.49084	0.0287168	48.7919
plasma 3-hydroxyoctanoylcarnitine (1)	0.90583	-0.0515669	-0.228601	0.125467	0.568065	-0.0662275	-0.247273	0.114818	0.473395	-0.214768	-0.551789	0.122253	0.240113	0.292576	0.0570575	42.803
plasma X - 12126	0.90583	0.0744376	-0.181519	0.330394	0.568678	0.145226	-0.19245	0.482902	0.399268	0.145864	-0.346852	0.638581	0.5746	0.746367	0.667169	0
plasma N-acetylcitrulline	0.90583	-0.0637828	-0.283254	0.155688	0.568945	-0.122492	-0.415729	0.170744	0.412942	-0.154092	-0.576608	0.268425	0.491083	0.634533	0.932603	0
plasma 3-methylglutaconate	0.90583	-0.0376031	-0.167107	0.0919007	0.569288	0.00569039	-0.161932	0.173313	0.946951	0.0457248	-0.203401	0.294851	0.726527	0.460575	0.767273	0
plasma X - 17365	0.90583	-0.11025	-0.490403	0.269904	0.569753	0.0717373	-0.414117	0.557592	0.772281	0.0423275	-0.691899	0.776554	0.912275	0.644252	0.779624	0
plasma glycerate	0.90583	0.0314922	-0.0774235	0.140408	0.570911	0.0737367	-0.0414277	0.188901	0.20951	0.0601565	-0.158616	0.278929	0.601722	0.769875	0.162747	28.8093
plasma glucuronide of C10H18O2 (8)*	0.90583	-0.130724	-0.58298	0.321532	0.571036	-0.24108	-0.774036	0.291876	0.375306	-0.491828	-1.36	0.37635	0.292841	0.36208	0.62891	0
plasma bilirubin degradation product, C17H18N2O4 (3)**	0.906932	0.0462355	-0.114526	0.206997	0.572965	0.112656	-0.106729	0.33204	0.314195	-0.0536208	-0.369798	0.262556	0.746456	0.485315	0.218054	22.9519
plasma 1-oleoyl-GPG (18:1)*	0.906932	-0.0548233	-0.245528	0.135881	0.573131	-0.0717126	-0.265034	0.121609	0.467197	-0.105158	-0.487412	0.277095	0.601555	0.768589	0.0440356	45.2639
plasma quinolinate	0.908162	-0.0332593	-0.1494	0.0828814	0.574609	-0.00769582	-0.160987	0.145595	0.921616	0.097526	-0.125901	0.320953	0.41229	0.208962	0.63322	0
plasma X - 16935	0.910287	0.0649269	-0.163042	0.292896	0.576701	0.102956	-0.187699	0.393611	0.487519	0.22813	-0.211569	0.66783	0.333176	0.414812	0.939283	0
plasma 1,3-dimethylurate	0.910287	-0.0710352	-0.320882	0.178811	0.577358	-0.0257637	-0.301747	0.25022	0.854824	-0.245482	-0.732408	0.241443	0.346403	0.429941	0.253407	19.37
plasma quinate	0.910558	-0.0888063	-0.401876	0.224264	0.578233	0.00924308	-0.379654	0.39814	0.962845	-0.191913	-0.794197	0.41037	0.546265	0.702735	0.594006	0
plasma bilirubin (E,Z or Z,E)*	0.911259	0.0462096	-0.117187	0.209607	0.579381	0.0467511	-0.149677	0.243179	0.64087	0.0496257	-0.279995	0.379246	0.773968	0.981497	0.210217	23.7584
plasma pregnenolone sulfate	0.913214	-0.0587497	-0.268279	0.15078	0.582626	-0.0428726	-0.327423	0.241678	0.767762	-0.207264	-0.610163	0.195635	0.3371	0.417415	0.844472	0
plasma X - 12740	0.913214	0.149028	-0.382664	0.68072	0.58276	-0.0624801	-0.667159	0.542199	0.839511	0.898665	-0.0189751	1.8163	0.0838872	0.0898389	0.0749551	39.8786
plasma deoxycholic acid 12-sulfate*	0.913214	-0.0804556	-0.368508	0.207596	0.584079	-0.0773944	-0.461898	0.30711	0.693205	-0.12949	-0.682134	0.423154	0.655882	0.842619	0.853969	0
plasma 1-linoleoyl-GPA (18:2)*	0.913214	0.0444722	-0.115176	0.20412	0.585083	-0.0202525	-0.217063	0.176558	0.840161	-0.00694449	-0.31481	0.300921	0.965607	0.709858	0.90698	0
plasma cotinine	0.913214	-0.373697	-1.71662	0.969229	0.585478	-0.37399	-2.13537	1.38739	0.677297	-0.0939403	-2.68872	2.50084	0.94483	0.809934	0.535372	0
plasma orotidine	0.913214	0.108408	-0.282062	0.498878	0.586335	0.0940965	-0.384276	0.572469	0.699847	0.556013	-0.195092	1.30712	0.177447	0.201483	0.496985	0
plasma urate	0.913214	-0.0174361	-0.0806297	0.0457575	0.588655	0.0144048	-0.0701726	0.0989821	0.738522	-0.0320174	-0.158704	0.0946693	0.631063	0.797093	0.448757	0
plasma X - 24544	0.913214	-0.042443	-0.196411	0.111525	0.589001	-0.0147536	-0.21333	0.183822	0.884222	-0.192288	-0.488317	0.10374	0.231776	0.272379	0.525125	0
plasma X - 23787	0.913214	-0.0716908	-0.33204	0.188658	0.589401	-0.259455	-0.564908	0.0459977	0.0959495	-0.200176	-0.716258	0.315906	0.464668	0.580254	0.0750014	39.8715
plasma glycosyl ceramide (d18:2/24:1, d18:1/24:2)*	0.913214	-0.0313086	-0.145176	0.0825593	0.589954	-0.0144678	-0.16155	0.132614	0.847121	-0.0203687	-0.239435	0.198698	0.859038	0.911053	0.863836	0
plasma adipoylcarnitine (C6-DC)	0.913214	0.049074	-0.129922	0.22807	0.591028	0.0945021	-0.075349	0.264353	0.275498	0.153936	-0.199118	0.50699	0.412794	0.511068	0.0357292	47.0631
plasma hypoxanthine	0.913214	-0.0464668	-0.216432	0.123499	0.592073	-0.0452005	-0.24622	0.155819	0.659422	0.0735824	-0.253379	0.400544	0.668533	0.419258	0.534922	0
plasma sphingadienine	0.913214	0.0521804	-0.13891	0.24327	0.59251	0.0268379	-0.202131	0.255807	0.818301	0.0728076	-0.311253	0.456868	0.717975	0.904262	0.311465	13.5773
plasma indoleacetoylcarnitine*	0.913214	-0.0613221	-0.286352	0.163708	0.593271	-0.0881365	-0.394389	0.218116	0.572715	-0.148182	-0.581645	0.285281	0.518014	0.655685	0.922982	0
plasma tigloylglycine	0.913214	0.0574947	-0.153596	0.268585	0.593456	0.0441941	-0.223545	0.311933	0.746302	0.0622843	-0.34173	0.466298	0.768725	0.978796	0.957741	0
plasma diglycerol	0.913214	0.127808	-0.341717	0.597333	0.593676	-0.13289	-0.740761	0.474981	0.668303	0.41234	-0.500968	1.32565	0.396997	0.489279	0.312354	13.4887
plasma N6,N6,N6-trimethyllysine	0.913214	-0.0250142	-0.116925	0.0668964	0.593743	-0.0300204	-0.142056	0.0820153	0.599458	-0.0911089	-0.267924	0.0857065	0.336344	0.411186	0.806167	0
plasma ethyl beta-glucopyranoside	0.913214	0.0720684	-0.192967	0.337104	0.594067	0.051146	-0.280599	0.382891	0.762521	0.00345345	-0.506453	0.51336	0.98967	0.763871	0.821833	0
plasma X - 11478	0.913214	0.0543706	-0.145675	0.254416	0.594241	0.0435704	-0.205476	0.292616	0.731678	0.141855	-0.25658	0.540289	0.501201	0.625294	0.430853	1.33787
plasma 4-allylcatechol sulfate	0.913214	0.0881999	-0.236733	0.413132	0.594717	-0.0881872	-0.471158	0.294783	0.651756	0.139405	-0.515084	0.793894	0.685157	0.861127	0.102615	35.9783
plasma glucuronide of piperine metabolite C17H21NO3 (4)*	0.91769	0.0799483	-0.21769	0.377587	0.598566	0.168276	-0.147193	0.483745	0.295803	0.605502	0.141871	1.06913	0.0283873	0.0264434	0.0603846	42.226
plasma 3-carboxy-4-methyl-5-propyl-2-furanpropanoate (CMPF)	0.91769	0.0772123	-0.210853	0.365277	0.599344	-0.157597	-0.567691	0.252497	0.451328	0.0645575	-0.501785	0.6309	0.827709	0.960122	0.490452	0
plasma erythritol	0.91769	-0.0319698	-0.151392	0.0874525	0.599799	0.00640336	-0.135555	0.148362	0.929552	0.202627	0.0065437	0.39871	0.0703464	0.0206498	0.178242	27.1225
plasma 1-methylxanthine	0.91769	-0.0731462	-0.34717	0.200877	0.600848	-0.0572696	-0.396615	0.282076	0.740816	-0.117511	-0.644132	0.409111	0.671154	0.850554	0.771643	0
plasma X - 16580	0.91769	-0.0319105	-0.151911	0.08809	0.602233	0.0248747	-0.142964	0.192714	0.771451	-0.0409265	-0.278988	0.197135	0.74312	0.932475	0.473822	0
plasma 2-hydroxydecanoate	0.91769	0.0409697	-0.113718	0.195657	0.603687	0.12397	-0.0659583	0.313899	0.200788	0.1904	-0.102276	0.483076	0.231117	0.2686	0.231651	21.5648
plasma catechol sulfate	0.91769	-0.0443605	-0.212362	0.123641	0.604789	-0.0044403	-0.220533	0.211652	0.967875	-0.145841	-0.469193	0.177511	0.397453	0.488067	0.767534	0
plasma ribonate	0.91769	0.0361067	-0.10134	0.173553	0.60664	-0.00744288	-0.168689	0.153803	0.927914	0.129277	-0.139691	0.398245	0.368373	0.445223	0.101307	36.1509
plasma glycolithocholate	0.91769	-0.0724881	-0.349144	0.204167	0.607572	-0.100456	-0.45963	0.258718	0.583573	-0.170824	-0.702172	0.360525	0.542752	0.679938	0.607129	0
plasma creatine	0.91769	-0.0324617	-0.156398	0.0914746	0.607701	-0.0465404	-0.205553	0.112472	0.566203	0.0164913	-0.221938	0.254921	0.894857	0.647715	0.627792	0
plasma chiro-inositol	0.91769	-0.141896	-0.684998	0.401206	0.608597	0.00742475	-0.548242	0.563091	0.979107	-0.0550635	-1.14697	1.03684	0.923219	0.858777	0.0784838	39.3463
plasma 3-hydroxystachydrine*	0.91769	-0.151293	-0.732744	0.430159	0.610066	-0.260439	-0.85623	0.335352	0.391577	-0.286728	-1.4536	0.880148	0.640451	0.79529	0.0981157	36.5759
plasma 1-oleoyl-2-linoleoyl-GPE (18:1/18:2)*	0.91769	0.039524	-0.11238	0.191428	0.610076	0.0532119	-0.142816	0.24924	0.594703	0.248098	-0.0440612	0.540257	0.127011	0.132452	0.609735	0
plasma taurine	0.91769	-0.019883	-0.0969109	0.057145	0.612913	-0.0229953	-0.126281	0.0802904	0.662574	-0.0633077	-0.211494	0.0848791	0.421969	0.516616	0.765974	0
plasma sulfate of piperine metabolite C18H21NO3 (3)*	0.91769	-0.0643685	-0.313824	0.185087	0.613039	-0.0608459	-0.318781	0.197089	0.643832	0.330999	-0.0840707	0.746069	0.149122	0.0539133	0.0532054	43.4947
plasma 1-(1-enyl-stearoyl)-GPE (P-18:0)*	0.91769	0.0277503	-0.0799733	0.135474	0.613629	-0.00289597	-0.132544	0.126752	0.96508	0.0309472	-0.176271	0.238165	0.775725	0.97246	0.633994	0
plasma hexanoylcarnitine (C6)	0.91769	-0.040965	-0.200006	0.118076	0.613672	-0.0358156	-0.200483	0.128852	0.669892	-0.013437	-0.333704	0.30683	0.936085	0.847619	0.0948591	37.0162
plasma pseudouridine	0.91769	0.0140944	-0.0406376	0.0688263	0.613754	-0.00888328	-0.0812658	0.0634993	0.809911	0.0694093	-0.0358817	0.1747	0.225405	0.255829	0.904068	0
plasma homostachydrine*	0.91769	0.042596	-0.12286	0.208052	0.61385	0.0555856	-0.156595	0.267766	0.607631	0.0838302	-0.23465	0.402311	0.617138	0.772557	0.990752	0
plasma X - 11849	0.91769	0.0945974	-0.273706	0.462901	0.614676	0.202308	-0.310863	0.71548	0.439712	0.125659	-0.615332	0.86665	0.746469	0.925217	0.405137	4.05913
plasma 3-hydroxypyridine glucuronide	0.91769	0.0867794	-0.25245	0.426008	0.6161	0.087548	-0.341027	0.516123	0.68888	-0.149255	-0.80183	0.503321	0.66351	0.425992	0.969986	0
plasma X - 23587	0.91769	0.064148	-0.186995	0.315291	0.616638	0.0623174	-0.26691	0.391545	0.710646	0.256184	-0.231231	0.7436	0.327211	0.387363	0.360802	8.62186
plasma N-acetylaspartate (NAA)	0.91769	-0.0188988	-0.092966	0.0551683	0.617004	-0.00512747	-0.101441	0.0911857	0.916897	0.00219109	-0.140409	0.144791	0.976568	0.741463	0.920838	0
plasma X - 12026	0.91769	0.0236939	-0.0693933	0.116781	0.617865	0.0172024	-0.0950487	0.129454	0.7639	0.0393676	-0.139717	0.218452	0.675714	0.844883	0.948511	0
plasma 2-methylserine	0.91769	-0.0313648	-0.15462	0.09189	0.617952	-0.00230721	-0.164556	0.159941	0.977765	0.0319113	-0.208285	0.272108	0.799846	0.559249	0.476873	0
plasma X - 14082	0.91769	0.062962	-0.1845	0.310424	0.618009	0.12151	-0.189556	0.432577	0.443908	0.113948	-0.362359	0.590255	0.649205	0.811	0.605711	0
plasma suberoylcarnitine (C8-DC)	0.91769	0.0447967	-0.131312	0.220906	0.618093	0.0541002	-0.17714	0.28534	0.64656	0.106987	-0.245824	0.459799	0.565485	0.694526	0.332321	11.4927
plasma X - 23659	0.91769	-0.0348899	-0.172193	0.102413	0.618453	-0.0292695	-0.175021	0.116482	0.693879	0.0776828	-0.186962	0.342328	0.57779	0.352076	0.0379853	46.5517
plasma X - 21353	0.91769	-0.0543018	-0.268361	0.159758	0.619051	-0.0753136	-0.279561	0.128933	0.469857	-0.16887	-0.592756	0.255016	0.452995	0.549079	0.0265211	49.3869
plasma aspartate	0.91769	0.021649	-0.0638879	0.107186	0.619853	-0.00579137	-0.116721	0.105138	0.918498	0.0741392	-0.0906359	0.238914	0.398549	0.481643	0.480666	0
plasma X - 23276	0.91769	0.121592	-0.359197	0.60238	0.620123	-0.0502648	-0.438666	0.338137	0.799768	0.304797	-0.638484	1.24808	0.540743	0.663241	0.0103594	55.3202
plasma 1-(1-enyl-palmitoyl)-GPC (P-16:0)*	0.91769	0.0223646	-0.0661102	0.11084	0.62029	-0.0134536	-0.126655	0.0997476	0.815812	0.0376373	-0.136768	0.212043	0.681271	0.844797	0.482416	0
plasma X - 23641	0.917729	0.0376604	-0.111638	0.186959	0.621025	0.141512	-0.0604388	0.343464	0.169629	0.142758	-0.144856	0.430372	0.353579	0.421644	0.698843	0
plasma 21-hydroxypregnenolone disulfate	0.918111	-0.0560687	-0.278961	0.166824	0.621992	-0.114148	-0.362582	0.134286	0.36783	-0.279894	-0.698878	0.139089	0.219711	0.248289	0.208866	23.8981
plasma pantothenate	0.918888	0.0316758	-0.0952475	0.158599	0.624742	0.0783742	-0.0794426	0.236191	0.330381	-0.0027163	-0.257595	0.252163	0.983746	0.763238	0.223475	22.3971
plasma branched chain 14:0 dicarboxylic acid**	0.918888	-0.055377	-0.277303	0.166549	0.624793	-0.0129741	-0.300173	0.274224	0.929447	-0.0238167	-0.450561	0.402927	0.91506	0.868626	0.658441	0
plasma X - 18921	0.918888	-0.0667922	-0.334719	0.201134	0.625121	-0.0404795	-0.276181	0.195222	0.736415	-0.163889	-0.699908	0.37213	0.562327	0.686491	0.0389651	46.3353
plasma taurocholate	0.918888	-0.0831949	-0.417636	0.251246	0.625863	-0.138378	-0.557031	0.280275	0.517096	-0.359769	-1.0047	0.285159	0.299876	0.34878	0.777092	0
plasma bilirubin degradation product, C17H18N2O4 (2)**	0.918888	0.0426293	-0.12911	0.214368	0.62661	0.122761	-0.0998301	0.345352	0.279725	-0.0349728	-0.376904	0.306959	0.845135	0.613923	0.142066	31.1419
plasma succinoyltaurine	0.918888	0.0328458	-0.0995413	0.165233	0.626772	0.0504122	-0.120185	0.22101	0.56247	0.134318	-0.120661	0.389297	0.326176	0.382904	0.475845	0
plasma N-acetyl-beta-alanine	0.919	-0.0185914	-0.0936962	0.0565135	0.627558	0.0123656	-0.0899388	0.11467	0.812733	-0.0204881	-0.164978	0.124002	0.786738	0.976566	0.900672	0
plasma hexadecanedioate (C16-DC)	0.919876	0.0336562	-0.102826	0.170138	0.628866	0.0102178	-0.16054	0.180975	0.906638	-0.000258266	-0.262818	0.262301	0.9985	0.773026	0.968547	0
plasma X - 17325	0.919941	0.0591547	-0.181953	0.300263	0.630611	-0.0315797	-0.357447	0.294288	0.849356	0.172712	-0.291659	0.637083	0.482747	0.587273	0.532092	0
plasma X - 12816	0.919941	0.084243	-0.25979	0.428276	0.631274	0.00355147	-0.450537	0.45764	0.98777	0.114786	-0.555125	0.784698	0.743938	0.918756	0.507296	0
plasma 1-stearoyl-GPG (18:0)	0.919941	-0.0420428	-0.214047	0.129961	0.631887	-0.0728639	-0.284196	0.138468	0.499189	-0.0387962	-0.386568	0.308976	0.831323	0.983346	0.154073	29.7749
plasma 4-ethylcatechol sulfate	0.919941	-0.0750688	-0.383302	0.233164	0.633119	0.0183445	-0.36772	0.404409	0.925799	-0.459456	-1.05244	0.133532	0.159823	0.167802	0.575993	0
plasma androstenediol (3alpha, 17alpha) monosulfate (2)	0.919941	-0.0385828	-0.197105	0.11994	0.633337	-0.0461737	-0.243853	0.151506	0.647093	-0.213595	-0.518162	0.0909717	0.199291	0.216577	0.823384	0
plasma X - 23680	0.919941	0.051079	-0.15905	0.261208	0.633765	0.0494893	-0.15525	0.254228	0.635671	0.0868811	-0.336458	0.51022	0.695971	0.850058	0.0637378	41.6615
plasma 4-acetamidophenol	0.919941	-0.408263	-2.08943	1.2729	0.634097	-0.444807	-2.60568	1.71606	0.686616	-0.792419	-4.23228	2.64744	0.66126	0.80417	0.409292	3.62373
plasma N-stearoylserine*	0.919941	-0.0597682	-0.307467	0.187931	0.636265	-0.112168	-0.372145	0.147809	0.397756	-0.15684	-0.653544	0.339863	0.549831	0.663872	0.0350767	47.2146
plasma hydroxy-N6,N6,N6-trimethyllysine*	0.919941	0.0154474	-0.0485938	0.0794885	0.636382	0.0471701	-0.0383465	0.132687	0.279654	0.0197614	-0.103442	0.142965	0.759699	0.937555	0.709633	0
plasma X - 13658	0.919941	-0.118232	-0.609978	0.373515	0.637471	-0.0139157	-0.665192	0.637361	0.966596	0.160504	-0.787389	1.1084	0.746834	0.515492	0.540564	0
plasma 1-methylurate	0.919941	-0.0610742	-0.315571	0.193423	0.638104	0.123774	-0.224576	0.472124	0.486176	-0.0394979	-0.528596	0.4496	0.877387	0.921354	0.678956	0
plasma S-methylcysteine	0.919941	0.0358384	-0.113633	0.185309	0.6384	0.0109281	-0.156093	0.177949	0.897959	0.0685437	-0.232095	0.369183	0.664499	0.807957	0.183983	26.5082
plasma X - 23974	0.919941	0.0274885	-0.0876719	0.142649	0.6399	-0.00995232	-0.156932	0.137027	0.89442	-0.145621	-0.366957	0.0757141	0.226249	0.102883	0.499092	0
plasma omeprazole	0.919941	0.575859	-1.84054	2.99226	0.640439	1.3613	-1.43711	4.15971	0.34037	0.985784	-3.88852	5.86009	0.700147	0.85095	0.0248679	49.8558
plasma mannitol/sorbitol	0.919941	0.061697	-0.197599	0.320993	0.640962	0.245536	-0.10304	0.594112	0.167404	0.225034	-0.273722	0.72379	0.397289	0.469731	0.483764	0
plasma X - 24425	0.919941	0.0430309	-0.137941	0.224003	0.641191	0.0835033	-0.118131	0.285137	0.416972	0.162144	-0.192561	0.516849	0.39134	0.458827	0.122414	33.473
plasma X - 17323	0.919941	-0.0336439	-0.175437	0.108149	0.641897	0.0274873	-0.148057	0.203031	0.758921	0.0730055	-0.202794	0.348805	0.615178	0.396021	0.316241	13.1008
plasma X - 24411	0.919941	-0.0451385	-0.236915	0.146638	0.644571	-0.084589	-0.289214	0.120036	0.417814	-0.132501	-0.514667	0.249665	0.512218	0.611527	0.0747096	39.9161
plasma 1-(1-enyl-stearoyl)-2-linoleoyl-GPE (P-18:0/18:2)*	0.919941	-0.023613	-0.124137	0.0769112	0.645235	-0.0493349	-0.182167	0.0834973	0.466647	0.0731788	-0.120208	0.266566	0.47535	0.27757	0.743245	0
plasma X - 12013	0.919941	0.104467	-0.340479	0.549413	0.645392	0.186697	-0.339841	0.713236	0.487085	0.271	-0.581667	1.12367	0.547274	0.663187	0.998483	0
plasma N4-acetylcytidine	0.919941	0.0420841	-0.138266	0.222434	0.647419	0.0549038	-0.178834	0.288642	0.64524	0.168898	-0.183628	0.521424	0.369841	0.428637	0.295524	15.1657
plasma N-methylhydroxyproline**	0.919941	-0.0852107	-0.451789	0.281368	0.648684	-0.0137698	-0.476965	0.449426	0.953537	-0.0657755	-0.769504	0.637953	0.858308	0.950688	0.690359	0
plasma X - 12738	0.919941	-0.0723383	-0.383966	0.23929	0.649133	0.00278393	-0.393367	0.398935	0.989011	-0.413415	-1.01286	0.186031	0.206249	0.220971	0.848132	0
plasma oleoylcholine	0.919941	-0.0635676	-0.337655	0.210519	0.649423	-0.0133158	-0.377657	0.351026	0.942895	-0.239611	-0.778034	0.298812	0.403539	0.470548	0.398312	4.77105
plasma methylsuccinate	0.919941	0.0228699	-0.0759123	0.121652	0.649996	0.021614	-0.100939	0.144167	0.729592	0.00392553	-0.185992	0.193843	0.968483	0.823554	0.987284	0
plasma hydantoin-5-propionate	0.919941	0.0414566	-0.137931	0.220844	0.650585	0.162784	-0.0682588	0.393828	0.167304	0.205202	-0.136751	0.547154	0.266774	0.297703	0.293672	15.3501
plasma X - 21736	0.919941	0.0402322	-0.134567	0.215031	0.651911	0.0858597	-0.13589	0.307609	0.447923	0.174692	-0.161651	0.511035	0.332685	0.38067	0.900934	0
plasma mannonate*	0.919941	0.024053	-0.0807034	0.128809	0.652692	0.0123023	-0.123589	0.148194	0.859166	0.156839	-0.0329221	0.346601	0.136317	0.139438	0.334441	11.2801
plasma cholic acid glucuronide	0.919941	-0.0835591	-0.449859	0.28274	0.654802	-0.129285	-0.545852	0.287281	0.542993	0.0521572	-0.675116	0.779431	0.891008	0.676841	0.274347	17.2756
plasma X - 12851	0.919941	0.0920893	-0.316259	0.500438	0.658486	0.071186	-0.451961	0.594333	0.789702	-0.216191	-1.00335	0.570971	0.602148	0.39037	0.711225	0
plasma X - 12411	0.919941	0.0331238	-0.114064	0.180312	0.659156	0.0292282	-0.154251	0.212707	0.754872	0.112168	-0.171172	0.395508	0.455763	0.536628	0.523108	0
plasma X - 25433	0.919941	0.061598	-0.212243	0.335439	0.659303	0.11962	-0.161123	0.400362	0.403656	0.171338	-0.377839	0.720515	0.554521	0.656928	0.210901	23.6879
plasma 3-hydroxyoctanoylcarnitine (2)	0.919941	-0.0380642	-0.20733	0.131201	0.659391	-0.0838516	-0.256602	0.0888984	0.341425	-0.102392	-0.440737	0.235952	0.56626	0.671964	0.0485321	44.3725
plasma X - 23984	0.919941	-0.0586798	-0.32028	0.20292	0.660197	-0.00571843	-0.354237	0.3428	0.974345	0.0963982	-0.40677	0.599567	0.715135	0.49562	0.557951	0
plasma 1-linolenoyl-GPC (18:3)*	0.919941	-0.0274627	-0.150045	0.0951198	0.66059	-0.0488391	-0.204395	0.106717	0.538317	0.028455	-0.207363	0.264272	0.817819	0.598341	0.822976	0
plasma X - 12798	0.919941	0.0421101	-0.146284	0.230504	0.661319	-0.0022385	-0.204299	0.199822	0.982677	0.0174853	-0.362222	0.397192	0.929866	0.884679	0.164596	28.6057
plasma X - 21310	0.919941	0.0269268	-0.0936626	0.147516	0.661643	0.0609053	-0.100474	0.222285	0.459483	0.0706847	-0.16641	0.307779	0.571949	0.68097	0.474994	0
plasma X - 17367	0.919941	0.0599975	-0.20962	0.329615	0.66273	0.013273	-0.367742	0.394288	0.945565	0.00287704	-0.51487	0.520624	0.991524	0.805178	0.62869	0
plasma N-acetyl-aspartyl-glutamate (NAAG)	0.919941	0.0246089	-0.0866687	0.135886	0.664693	0.0197059	-0.120745	0.160157	0.783323	0.0193322	-0.194882	0.233546	0.863132	0.956056	0.866403	0
plasma daidzein sulfate (2)	0.919941	0.209592	-0.740874	1.16006	0.665595	0.188568	-1.04042	1.41755	0.763624	0.0990557	-1.69837	1.89648	0.916122	0.889891	0.593575	0
plasma 3-hydroxybutyroylglycine**	0.919941	-0.0399885	-0.222098	0.142121	0.66692	-0.0625785	-0.285343	0.160186	0.581916	-0.138808	-0.488893	0.211276	0.455076	0.531711	0.776181	0
plasma methionine	0.919941	0.0137666	-0.0489562	0.0764893	0.667066	0.0113238	-0.0655385	0.0881861	0.77277	0.028667	-0.0919969	0.149331	0.651447	0.782714	0.671117	0
plasma chlorothiazide	0.919941	0.143768	-0.511463	0.798999	0.667161	0.223727	-0.614706	1.06216	0.600978	0.993073	-0.285757	2.2719	0.158981	0.160538	0.583963	0
plasma 6-hydroxyindole sulfate	0.919941	0.0339751	-0.121135	0.189085	0.667699	0.0031552	-0.188527	0.194837	0.974263	0.0708376	-0.228682	0.370357	0.652903	0.783433	0.516674	0
plasma tridecenedioate (C13:1-DC)*	0.919941	-0.0317766	-0.177764	0.114211	0.669657	-0.0399784	-0.221085	0.141128	0.665266	-0.176219	-0.457095	0.104657	0.246968	0.265382	0.883854	0
plasma candesartan	0.919941	0.155282	-0.558197	0.86876	0.669695	0.358538	-0.523942	1.24102	0.425855	-0.323851	-1.70068	1.05298	0.654653	0.443688	0.91239	0
plasma stearoylcarnitine (C18)	0.919941	-0.0231129	-0.129407	0.0831814	0.669977	-0.0274086	-0.168076	0.113259	0.702541	0.0214496	-0.190562	0.233461	0.846789	0.640018	0.268196	17.8896
plasma X - 21283	0.919941	0.0257676	-0.0927519	0.144287	0.67002	0.0327625	-0.11913	0.184655	0.672473	-0.00250518	-0.230255	0.225245	0.983224	0.781512	0.840881	0
plasma X - 23655	0.919941	-0.0719941	-0.403388	0.259399	0.670257	0.162249	-0.270927	0.595426	0.462877	-0.439745	-1.0768	0.19731	0.205876	0.21472	0.497444	0
plasma X - 12104	0.919941	-0.0371216	-0.208071	0.133828	0.670396	0.00519305	-0.207377	0.217763	0.961811	0.050053	-0.278645	0.378752	0.771464	0.556368	0.969024	0
plasma ergothioneine	0.919941	-0.049782	-0.279404	0.17984	0.670896	0.0382636	-0.225891	0.302418	0.776482	0.0844025	-0.368551	0.537356	0.722556	0.512139	0.190032	25.8663
plasma N-acetyl-3-methylhistidine*	0.919941	0.0593751	-0.214783	0.333534	0.671221	0.121186	-0.260574	0.502947	0.533829	-0.0442375	-0.592216	0.503741	0.877429	0.673628	0.391031	5.52634
plasma 9-hydroxystearate	0.919941	-0.0388153	-0.218245	0.140614	0.671571	-0.0332822	-0.268501	0.201937	0.781531	-0.142519	-0.488249	0.203211	0.437918	0.507231	0.878188	0
plasma hydroxy-CMPF*	0.919941	0.0610626	-0.223745	0.34587	0.674329	-0.0334874	-0.418173	0.351199	0.864525	-0.0739221	-0.621794	0.47395	0.796804	0.584343	0.797273	0
plasma heptenedioate (C7:1-DC)*	0.919941	0.0279081	-0.1024	0.158216	0.674656	0.0307407	-0.136204	0.197685	0.718172	0.00354328	-0.247105	0.254191	0.978441	0.828	0.714631	0
plasma X - 12117	0.919941	-0.0276077	-0.157036	0.10182	0.675894	0.00654266	-0.151306	0.164391	0.935252	0.0208958	-0.233777	0.275569	0.875442	0.671422	0.471957	0
plasma biliverdin	0.919941	0.0395549	-0.146218	0.225328	0.676446	0.101519	-0.125724	0.328762	0.381249	-0.0667099	-0.433515	0.300095	0.728907	0.521294	0.0654435	41.3804
plasma 4-imidazoleacetate	0.919941	0.0562265	-0.207953	0.320406	0.67657	0.0928934	-0.230552	0.416339	0.573503	0.335802	-0.156967	0.828572	0.21127	0.222172	0.34984	9.73102
plasma gamma-tocopherol/beta-tocopherol	0.919941	-0.0268158	-0.153139	0.0995071	0.677365	-0.111258	-0.290781	0.0682655	0.224493	0.0639789	-0.179139	0.307096	0.617216	0.411609	0.465077	0
plasma X - 07765	0.919941	-0.0580912	-0.332164	0.215981	0.677831	-0.0422625	-0.388	0.303475	0.810653	-0.00149911	-0.528264	0.525265	0.995659	0.810231	0.682381	0
plasma 3-hydroxypyridine sulfate	0.919941	-0.074141	-0.425271	0.276989	0.678987	0.0251988	-0.406401	0.456799	0.908896	-0.243497	-0.919048	0.432054	0.496036	0.577904	0.756188	0
plasma 1-myristoylglycerol (14:0)	0.919941	-0.0358698	-0.206125	0.134386	0.679659	-0.0234922	-0.236698	0.189713	0.829019	0.0333477	-0.294238	0.360933	0.845854	0.6383	0.97258	0
plasma X - 12729	0.919941	-0.0536183	-0.308425	0.201188	0.680023	0.00517126	-0.322977	0.33332	0.97536	-0.141667	-0.632369	0.349036	0.583972	0.689379	0.713459	0
plasma adenosine 5'-monophosphate (AMP)	0.919941	-0.0506044	-0.292139	0.19093	0.681339	-0.133012	-0.411834	0.145809	0.349786	-0.112167	-0.597462	0.373129	0.660213	0.776968	0.0765631	39.6345
plasma cholate	0.919941	0.0923471	-0.34869	0.533384	0.68152	0.000287163	-0.451315	0.45189	0.999006	0.427202	-0.42928	1.28368	0.351327	0.390884	0.0956929	36.9028
plasma N2,N2-dimethylguanosine	0.919941	0.0136179	-0.051618	0.0788539	0.682437	0.00905279	-0.0759948	0.0941004	0.83474	-0.000446301	-0.125947	0.125054	0.994576	0.802308	0.536333	0
plasma X - 13844	0.919941	0.0551061	-0.210157	0.32037	0.683887	0.0766676	-0.250022	0.403358	0.645542	0.113127	-0.396879	0.623134	0.672976	0.799338	0.998678	0
plasma X - 15728	0.919941	-0.0606067	-0.352674	0.231461	0.684221	-0.0571818	-0.434249	0.319885	0.766294	0.133169	-0.438904	0.705242	0.657961	0.455016	0.409403	3.61208
plasma 1-(1-enyl-palmitoyl)-2-arachidonoyl-GPC (P-16:0/20:4)*	0.919941	-0.0149626	-0.0873721	0.057447	0.685475	-0.00481134	-0.10425	0.0946278	0.924448	-0.012856	-0.152159	0.126447	0.860074	0.973007	0.639179	0
plasma gamma-glutamyl-alpha-lysine	0.919941	0.0163741	-0.0631582	0.0959064	0.686568	-0.0158794	-0.116903	0.0851442	0.758023	-0.00534206	-0.15835	0.147666	0.946793	0.751423	0.573577	0
plasma 2-stearoyl-GPE (18:0)*	0.919941	-0.0343826	-0.201502	0.132737	0.686775	-0.0146899	-0.181706	0.152326	0.863132	0.00172374	-0.334334	0.337782	0.992177	0.810258	0.0839451	38.5453
plasma 4-cholesten-3-one	0.919941	0.025199	-0.0976216	0.14802	0.687592	0.0167099	-0.142904	0.176324	0.837426	-0.0151679	-0.25037	0.220034	0.901924	0.701544	0.760857	0
plasma X - 17655	0.919941	-0.183818	-1.0806	0.712961	0.687872	-0.176592	-1.31329	0.960105	0.760754	-1.0588	-2.78149	0.663886	0.256079	0.270694	0.502807	0
plasma lactosyl-N-palmitoyl-sphingosine (d18:1/16:0)	0.919941	-0.0188096	-0.11064	0.0730209	0.688083	-0.0101805	-0.118063	0.0977018	0.853264	-0.0690098	-0.250665	0.112646	0.473662	0.540288	0.127731	32.8291
plasma 2S,3R-dihydroxybutyrate	0.919941	0.0222423	-0.0863656	0.13085	0.688133	-0.0115392	-0.160694	0.137616	0.879478	0.0952556	-0.11369	0.304201	0.392573	0.441363	0.942285	0
plasma X - 11308	0.919941	0.0336387	-0.131122	0.198399	0.689039	0.000916609	-0.202585	0.204418	0.992956	-0.0394386	-0.356428	0.27755	0.812276	0.608415	0.890674	0
plasma 1,5-anhydroglucitol (1,5-AG)	0.919941	-0.0312321	-0.184228	0.121763	0.689082	-0.0120329	-0.197964	0.173898	0.899064	0.0620455	-0.232283	0.356374	0.688204	0.48384	0.916787	0
plasma 1-palmitoylglycerol (16:0)	0.919941	0.034256	-0.134117	0.202629	0.690069	0.0420949	-0.165196	0.249386	0.690621	0.185832	-0.135604	0.507268	0.283602	0.304704	0.236714	21.0517
plasma phenylacetylcarnitine	0.919941	-0.0508224	-0.301154	0.199509	0.690694	-0.0144018	-0.338142	0.309339	0.93052	0.0492781	-0.450738	0.549295	0.8507	0.65588	0.237038	21.0189
plasma phenol glucuronide	0.919941	0.0715033	-0.280753	0.42376	0.690743	0.110295	-0.3106	0.531189	0.607528	0.325317	-0.360865	1.0115	0.374665	0.415871	0.289736	15.7421
plasma N-acetylglutamate	0.919941	0.0233517	-0.0918184	0.138522	0.691073	0.0292582	-0.105522	0.164039	0.670494	0.155614	-0.0559771	0.367204	0.180031	0.182034	0.292055	15.5111
plasma 2-hydroxyarachidate*	0.919941	-0.0388287	-0.230768	0.153111	0.691741	-0.0287906	-0.256726	0.199145	0.804472	0.0933489	-0.281182	0.467879	0.635726	0.436688	0.106076	35.5265
plasma glucose	0.919941	0.0157106	-0.0620831	0.0935043	0.692239	0.0493555	-0.0524433	0.151154	0.341982	0.106442	-0.0432142	0.256098	0.193514	0.194412	0.683103	0
plasma laurylcarnitine (C12)	0.919941	-0.0418737	-0.249238	0.165491	0.692266	-0.142705	-0.313911	0.0285012	0.102325	-0.157613	-0.567503	0.252277	0.468431	0.531691	0.00371854	60.1536
plasma X - 12730	0.919941	-0.0689783	-0.411267	0.27331	0.692862	0.0966259	-0.323178	0.51643	0.651901	-0.404812	-1.04981	0.240184	0.246808	0.259554	0.357814	8.92476
plasma 3-hydroxyphenylacetoylglutamine	0.919941	0.056959	-0.225833	0.339751	0.693013	0.172805	-0.200426	0.546037	0.364164	-0.0011808	-0.545164	0.542802	0.996689	0.811248	0.9261	0
plasma N-acetyl-cadaverine	0.919941	0.0482001	-0.191247	0.287647	0.693185	-0.00220561	-0.30252	0.298108	0.988515	-0.12044	-0.581817	0.340937	0.620011	0.421554	0.494286	0
plasma X - 23581	0.919941	0.040589	-0.161413	0.242591	0.693711	0.02448	-0.225067	0.274027	0.847532	0.116395	-0.286161	0.518952	0.58341	0.674526	0.417067	2.80466
plasma eugenol sulfate	0.919941	0.066658	-0.266455	0.399771	0.694909	0.0272123	-0.402509	0.456933	0.901224	0.182069	-0.459465	0.823603	0.590273	0.688626	0.999511	0
plasma nonanoylcarnitine (C9)	0.919941	0.0305182	-0.122009	0.183045	0.694942	-0.0309147	-0.189713	0.127883	0.702784	-0.0230245	-0.328667	0.282618	0.885556	0.696323	0.091852	37.4289
plasma sphingosine	0.919941	0.0375948	-0.151551	0.226741	0.696859	0.0230282	-0.211579	0.257635	0.847442	0.147304	-0.226033	0.52064	0.457222	0.515503	0.358699	8.83516
plasma histidine betaine (hercynine)*	0.919941	-0.0484119	-0.292349	0.195525	0.697294	0.0237138	-0.282577	0.330005	0.879388	0.300417	-0.169741	0.770575	0.238936	0.119768	0.551483	0
plasma arabinose	0.919941	0.0513795	-0.208869	0.311628	0.698797	0.0170608	-0.246833	0.280954	0.899168	0.451611	0.0115335	0.891688	0.0720147	0.0637967	0.0247516	49.8895
plasma X - 12193	0.919941	-0.0289381	-0.175529	0.117653	0.698822	0.0663066	-0.119548	0.252161	0.484396	0.157036	-0.105887	0.419958	0.268889	0.13559	0.224849	22.2569
plasma hexanoylglycine	0.919941	-0.0399426	-0.242455	0.16257	0.699071	-0.0176601	-0.283753	0.248433	0.896504	0.229331	-0.1531	0.611762	0.267091	0.137219	0.410153	3.53325
plasma myristoleoylcarnitine (C14:1)*	0.919941	-0.0401637	-0.244138	0.163811	0.69955	-0.0826557	-0.269096	0.103785	0.384891	-0.154908	-0.557958	0.248142	0.468639	0.528385	0.0493095	44.2233
plasma X - 18240	0.919941	-0.0646749	-0.393226	0.263876	0.699633	0.0149358	-0.452986	0.482857	0.950116	-0.273139	-0.918151	0.371873	0.425923	0.475349	0.389438	5.69104
plasma pregnenetriol sulfate*	0.919941	0.0403293	-0.164781	0.245439	0.699961	0.0325565	-0.193167	0.25828	0.777416	-0.0544761	-0.462337	0.353385	0.798802	0.605407	0.21838	22.9185
plasma indole-3-carboxylate	0.919941	0.0299896	-0.12259	0.182569	0.700065	0.0558979	-0.117442	0.229238	0.52736	0.0151402	-0.292932	0.323212	0.925167	0.914173	0.206047	24.19
plasma cortisone	0.919941	-0.0241896	-0.147612	0.0992328	0.700879	-0.0854952	-0.235143	0.0641531	0.262824	-0.147199	-0.379447	0.0850484	0.242494	0.252075	0.333789	11.3455
plasma 3-carboxy-4-methyl-5-pentyl-2-furanpropionate (3-CMPFP)**	0.919941	0.0245375	-0.100702	0.149777	0.700974	0.0103117	-0.176374	0.196997	0.91379	-0.129658	-0.370578	0.111262	0.316329	0.172726	0.451937	0
plasma 1-arachidonoyl-GPE (20:4n6)*	0.919941	-0.0156921	-0.0965938	0.0652096	0.703823	-0.0167233	-0.119524	0.0860778	0.749848	0.0372332	-0.121419	0.195886	0.655375	0.461741	0.397159	4.89093
plasma 4-hydroxyphenylacetylglutamine	0.919941	-0.0475696	-0.294308	0.199169	0.705528	-0.0900033	-0.391613	0.211606	0.558633	-0.0383308	-0.535341	0.458679	0.882857	0.966803	0.219033	22.8515
plasma feruloylquinate (1)	0.919941	-0.0535402	-0.332146	0.225065	0.706433	-0.183329	-0.55387	0.187212	0.33219	-0.0159119	-0.560525	0.528701	0.955463	0.877258	0.50126	0
plasma 2-keto-3-deoxy-gluconate	0.919941	0.0286247	-0.121106	0.178355	0.707886	0.044249	-0.1453	0.233798	0.647282	0.201088	-0.0734602	0.475636	0.181665	0.179919	0.261706	18.5383
plasma uracil	0.919941	0.0186864	-0.0790654	0.116438	0.707905	-0.0211085	-0.159024	0.116807	0.764193	-0.0180779	-0.206721	0.170565	0.85477	0.66467	0.52795	0
plasma pyridoxate	0.919941	-0.0432819	-0.269822	0.183258	0.70806	-0.142462	-0.438293	0.153368	0.345244	-0.227362	-0.664453	0.209728	0.331988	0.356696	0.101874	36.0759
plasma N-oleoyltaurine	0.919941	-0.0308099	-0.192153	0.130534	0.708202	-0.0702625	-0.289704	0.149179	0.530294	0.000994601	-0.309323	0.311312	0.995111	0.818829	0.526095	0
plasma taurodeoxycholate	0.919941	0.0603174	-0.25577	0.376405	0.708397	0.0438533	-0.358455	0.446162	0.830825	0.145591	-0.461688	0.752871	0.648514	0.753847	0.549587	0
plasma octadecanedioate (C18-DC)	0.919941	0.0246575	-0.104769	0.154084	0.70885	0.00952044	-0.159468	0.178509	0.912076	-0.0414677	-0.298001	0.215066	0.757895	0.567304	0.411023	3.44179
plasma 1-linoleoyl-2-linolenoyl-GPC (18:2/18:3)*	0.919941	-0.0282594	-0.177101	0.120582	0.709801	0.015041	-0.165957	0.196039	0.870618	0.0523086	-0.234171	0.338788	0.727877	0.533373	0.889141	0
plasma caprate (10:0)	0.919941	-0.035629	-0.223692	0.152434	0.710399	-0.0952647	-0.338626	0.148096	0.442941	0.0830708	-0.27872	0.444861	0.662289	0.468961	0.971362	0
plasma docosahexaenoylcholine	0.919941	0.0496377	-0.21299	0.312266	0.711054	-0.0597848	-0.390654	0.271085	0.723229	-0.229182	-0.719867	0.261504	0.381511	0.221799	0.340097	10.7123
plasma X - 23983	0.919941	0.0349695	-0.150627	0.220566	0.711912	0.0581151	-0.199025	0.315256	0.657793	0.0470863	-0.327553	0.421726	0.810404	0.942328	0.233916	21.335
plasma sulfate*	0.919941	-0.0107343	-0.0677599	0.0462914	0.712176	-0.0478504	-0.12701	0.0313088	0.236111	0.0443761	-0.0635141	0.152266	0.438907	0.268394	0.340783	10.6433
plasma 2R,3R-dihydroxybutyrate	0.919941	0.0247939	-0.107069	0.156657	0.71248	0.0333583	-0.119902	0.186618	0.669669	0.183711	-0.0560437	0.423465	0.164046	0.159288	0.0675309	41.0416
plasma S-(3-hydroxypropyl)mercapturic acid (HPMA)	0.919941	0.0791443	-0.341917	0.500205	0.712573	0.0112942	-0.540846	0.563434	0.96802	0.386763	-0.416429	1.18996	0.367522	0.398743	0.726569	0
plasma syringol sulfate	0.919941	0.0812196	-0.351035	0.513475	0.71267	0.115167	-0.448913	0.679247	0.689037	0.629604	-0.20181	1.46102	0.168573	0.161131	0.496583	0
plasma indoleacetate	0.920242	-0.0330873	-0.209787	0.143612	0.713614	-0.196806	-0.436616	0.0430039	0.107727	-0.0316712	-0.388205	0.324863	0.865257	0.992908	0.248475	19.8654
plasma cerotoylcarnitine (C26)*	0.922662	-0.0192533	-0.123054	0.0845479	0.716202	0.0131941	-0.127885	0.154273	0.854562	-0.0303325	-0.230022	0.169357	0.772014	0.901233	0.642379	0
plasma 3-indoxyl sulfate	0.92602	-0.0281276	-0.181649	0.125394	0.719523	-0.009906	-0.201125	0.181313	0.919126	0.0260439	-0.273699	0.325787	0.868173	0.687155	0.487918	0
plasma 2-hydroxybehenate	0.926835	-0.0205739	-0.13372	0.0925722	0.721549	-0.0233542	-0.165369	0.11866	0.747213	-0.0735361	-0.298512	0.151439	0.536161	0.600912	0.394321	5.18554
plasma N-oleoylserine	0.926835	-0.0285306	-0.185926	0.128864	0.722381	-0.101338	-0.272725	0.0700497	0.246503	-0.0470496	-0.364161	0.270062	0.777147	0.896052	0.0526954	43.5884
plasma X - 24951	0.926835	0.0423453	-0.191377	0.276068	0.722513	0.0561755	-0.235399	0.34775	0.705719	-0.0427426	-0.493385	0.4079	0.856241	0.674321	0.978223	0
plasma indolepropionate	0.926835	-0.0522211	-0.341629	0.237187	0.723595	-0.128539	-0.425422	0.168344	0.396111	-0.14979	-0.729112	0.429532	0.623303	0.707242	0.0865047	38.1786
plasma 2,3-dihydroxyisovalerate	0.926835	-0.0541855	-0.354876	0.246505	0.723944	-0.0811044	-0.488964	0.326755	0.696724	-0.113438	-0.691856	0.46498	0.708742	0.818928	0.546365	0
plasma 5alpha-androstan-3alpha,17alpha-diol monosulfate	0.926835	-0.0348864	-0.22885	0.159077	0.724448	0.0592427	-0.219562	0.338047	0.677066	0.0266329	-0.345597	0.398862	0.891259	0.712232	0.735948	0
plasma S-methylcysteine sulfoxide	0.928016	0.0328225	-0.150937	0.216582	0.726277	-0.0144759	-0.265521	0.23657	0.910018	-0.00648192	-0.359993	0.347029	0.972039	0.803826	0.547418	0
plasma X - 21470	0.928016	0.0495061	-0.228213	0.327225	0.726803	-0.0245946	-0.36883	0.319641	0.888634	-0.321291	-0.812409	0.169828	0.228694	0.113838	0.247817	19.9316
plasma 11beta-hydroxyetiocholanolone glucuronide*	0.928149	0.0514073	-0.23819	0.341004	0.727901	0.136654	-0.14529	0.418599	0.342128	0.228071	-0.341219	0.79736	0.450535	0.492557	0.0757438	39.7585
plasma glycodeoxycholate	0.928149	-0.0542614	-0.360984	0.252461	0.728793	-0.0982565	-0.447236	0.250723	0.581062	-0.029785	-0.647914	0.588344	0.926623	0.929387	0.19849	24.9772
plasma dihomo-linolenoylcarnitine (C20:3n3 or 6)*	0.928149	0.0212512	-0.0996462	0.142149	0.730456	0.00129884	-0.146478	0.149076	0.986256	0.0728734	-0.168367	0.314113	0.566953	0.634159	0.370726	7.61213
plasma acesulfame	0.928149	-0.154688	-1.03614	0.726768	0.730878	0.111993	-0.93376	1.15775	0.833746	0.814029	-0.84984	2.4779	0.360223	0.212191	0.39703	4.90438
plasma bilirubin degradation product, C17H18N2O4 (1)**	0.928149	0.0289443	-0.136129	0.194017	0.731098	0.10509	-0.126082	0.336262	0.372933	-0.0437786	-0.372625	0.285068	0.799444	0.622892	0.275119	17.1986
plasma X - 13729	0.928149	0.0349669	-0.164535	0.234469	0.731204	0.0786652	-0.154415	0.311745	0.508296	-0.0659528	-0.461903	0.329998	0.750801	0.571708	0.272381	17.4718
plasma (S)-3-hydroxybutyrylcarnitine	0.928913	-0.0242619	-0.163559	0.115035	0.732821	0.0152342	-0.166599	0.197068	0.869568	0.110325	-0.153241	0.37389	0.431103	0.268545	0.224917	22.25
plasma testosterone sulfate	0.928913	-0.0987516	-0.666645	0.469142	0.733239	-0.19028	-0.914713	0.534153	0.606689	0.303403	-0.789722	1.39653	0.598361	0.418468	0.72365	0
plasma 5alpha-pregnan-3beta-ol,20-one sulfate	0.929417	-0.079026	-0.535467	0.377415	0.734355	-0.0661936	-0.68022	0.547832	0.832662	0.122237	-0.748052	0.992526	0.788699	0.606106	0.613809	0
plasma dihomo-linolenoyl-choline	0.930172	0.0471117	-0.227704	0.321928	0.736873	0.0142694	-0.334758	0.363297	0.936134	-0.107445	-0.651418	0.436527	0.70677	0.529427	0.400832	4.5086
plasma galactonate	0.930172	-0.0412196	-0.282518	0.200079	0.73777	-0.0449876	-0.349778	0.259803	0.772357	0.185823	-0.27827	0.649915	0.45078	0.287876	0.634735	0
plasma arabonate/xylonate	0.930172	0.0223405	-0.108942	0.153623	0.738735	0.090792	-0.0606013	0.242185	0.239831	0.260306	0.041347	0.479265	0.042045	0.0317946	0.200052	24.8139
plasma 4-hydroxyhippurate	0.930172	-0.0316169	-0.218314	0.15508	0.739952	0.0184177	-0.202424	0.239259	0.870159	0.0997517	-0.264701	0.464204	0.603378	0.427545	0.337536	10.9695
plasma 2-hydroxyphenylacetate	0.930172	0.0258048	-0.126714	0.178324	0.740185	-0.0121849	-0.20852	0.18415	0.903185	0.216384	-0.0587629	0.491531	0.154251	0.143197	0.189118	25.9629
plasma 3-ethylcatechol sulfate (1)	0.930172	0.037374	-0.183946	0.258694	0.740662	-0.0202254	-0.334574	0.294123	0.899649	-0.144111	-0.570409	0.282188	0.522584	0.351951	0.755249	0
plasma kynurenine	0.930172	0.0117755	-0.0580063	0.0815574	0.740841	0.0179211	-0.0681672	0.104009	0.683268	0.0320209	-0.102226	0.166268	0.650166	0.736518	0.953694	0
plasma 1-oleoyl-GPC (18:1)	0.930172	-0.0153562	-0.106504	0.0757912	0.741243	-0.033129	-0.147158	0.0809002	0.569064	-0.0187424	-0.202639	0.165155	0.845675	0.967135	0.334451	11.2792
plasma cortisol	0.930172	-0.0252334	-0.175465	0.124998	0.742003	-0.0964128	-0.300609	0.107783	0.354751	-0.191369	-0.480362	0.0976247	0.223469	0.216587	0.465001	0
plasma N-nervonoyl-sphingadiene (d18:2/24:1)*	0.930172	0.0187537	-0.0929561	0.130464	0.742128	-0.0183261	-0.155625	0.118972	0.793623	0.017998	-0.206996	0.242992	0.878535	0.993999	0.401932	4.39396
plasma X - 24801	0.930529	0.0181414	-0.0903584	0.126641	0.743131	0.0423105	-0.0810335	0.165655	0.501378	0.162995	-0.0290231	0.355013	0.127144	0.114167	0.177891	27.1602
plasma glycocholate	0.932107	0.0530999	-0.267035	0.373235	0.74511	0.015346	-0.354393	0.385085	0.935165	0.199433	-0.437741	0.836607	0.553269	0.609755	0.159721	29.1443
plasma X - 11299	0.933154	-0.0586788	-0.416225	0.298867	0.74771	-0.14673	-0.6085	0.31504	0.533423	-0.512119	-1.19974	0.175505	0.175058	0.161199	0.602577	0
plasma glycoursodeoxycholic acid sulfate (1)	0.933154	0.0565945	-0.288753	0.401942	0.748064	-0.111783	-0.55601	0.332444	0.621874	0.352677	-0.312358	1.01771	0.3231	0.331605	0.42651	1.80202
plasma 1,2-dilinoleoyl-GPE (18:2/18:2)*	0.933154	-0.0367521	-0.261293	0.187789	0.748362	-0.0360995	-0.33853	0.266331	0.815024	0.246586	-0.183735	0.676907	0.287629	0.161277	0.906007	0
plasma heptanoate (7:0)	0.933154	-0.0148307	-0.105614	0.0759528	0.748827	-0.0446503	-0.156578	0.0672778	0.434292	-0.108914	-0.283861	0.0660333	0.250389	0.24576	0.979055	0
plasma decadienedioic acid (C10:2-DC)**	0.934105	0.0377042	-0.194515	0.269923	0.750311	0.132656	-0.168127	0.433439	0.38736	0.101145	-0.345685	0.547974	0.666735	0.751353	0.719982	0
plasma glutamine conjugate of C6H10O2 (1)*	0.935538	-0.0284343	-0.205228	0.148359	0.752589	-0.174358	-0.416442	0.0677263	0.158057	-0.128695	-0.468698	0.211309	0.475232	0.513993	0.562849	0
plasma metoprolol acid metabolite*	0.935538	-0.219942	-1.595	1.15511	0.753901	0.209027	-1.43428	1.85234	0.803125	-0.62506	-3.38124	2.13112	0.666153	0.742832	0.23597	21.1269
plasma X - 23780	0.935538	0.0446046	-0.234633	0.323842	0.754221	0.0839249	-0.196068	0.363918	0.556883	-0.0276076	-0.589004	0.533788	0.925119	0.774005	0.0384334	46.4523
plasma 2-naphthol sulfate	0.935538	-0.0426409	-0.310653	0.225372	0.755169	0.0204766	-0.332378	0.373331	0.909445	-0.0218317	-0.537547	0.493884	0.935512	0.928076	0.772526	0
plasma pyridostigmine	0.935538	-0.0503114	-0.36667	0.266047	0.755269	0.0224874	-0.373709	0.418684	0.911423	0.32781	-0.285856	0.941476	0.319755	0.189053	0.971916	0
plasma X - 21816	0.935538	0.0501407	-0.265843	0.366125	0.755794	0.0061314	-0.42437	0.436632	0.97773	0.127076	-0.509531	0.763683	0.703829	0.7874	0.338817	10.8409
plasma isobutyrylcarnitine (C4)	0.935766	0.0271518	-0.145066	0.19937	0.757316	0.0655959	-0.173129	0.30432	0.590196	0.154586	-0.180407	0.489578	0.38703	0.40328	0.183962	26.5104
plasma X - 23738	0.935766	0.0218148	-0.116923	0.160553	0.757946	-0.0641316	-0.26429	0.136027	0.530017	0.0759693	-0.190946	0.342884	0.58922	0.65156	0.725664	0
plasma palmitoylcholine	0.935766	-0.0421701	-0.311658	0.227318	0.759072	-0.0230153	-0.385487	0.339456	0.90096	-0.179698	-0.714527	0.355131	0.525069	0.56839	0.400611	4.53167
plasma decanoylcarnitine (C10)	0.935766	0.0338549	-0.182875	0.250584	0.759481	-0.0257688	-0.237062	0.185524	0.811081	-0.126987	-0.548412	0.294437	0.567899	0.401763	0.0320967	47.9295
plasma arabitol/xylitol	0.935766	0.0150717	-0.0814572	0.111601	0.759588	0.0333941	-0.0891509	0.155939	0.593273	0.192417	0.00673729	0.378096	0.0696787	0.0532104	0.639953	0
plasma glyco-beta-muricholate**	0.936164	-0.0484817	-0.360389	0.263426	0.760633	-0.106104	-0.516916	0.304708	0.612704	0.256616	-0.343541	0.856772	0.421585	0.270576	0.524021	0
plasma X - 23188	0.937306	-0.0279102	-0.208757	0.152936	0.762284	0.00104726	-0.225979	0.228074	0.992786	0.00578236	-0.358372	0.369937	0.975785	0.836172	0.372585	7.42226
plasma N-(2-furoyl)glycine	0.937313	-0.0605662	-0.454255	0.333123	0.763013	0.0471403	-0.43348	0.527761	0.847556	-0.262998	-1.02016	0.494159	0.511458	0.55327	0.58314	0
plasma 4-hydroxyphenylacetoylcarnitine	0.940922	-0.0250139	-0.19024	0.140212	0.766678	-0.0206107	-0.234604	0.193383	0.850271	-0.0667391	-0.384122	0.250644	0.688933	0.768996	0.562824	0
plasma N-acetylasparagine	0.942156	0.034694	-0.196237	0.265625	0.76841	-0.0544027	-0.334902	0.226096	0.703846	-0.162299	-0.607251	0.282654	0.491019	0.334189	0.0104219	55.2875
plasma N-acetylmethionine sulfoxide	0.942771	0.0238096	-0.135708	0.183327	0.769871	0.0760182	-0.124063	0.276099	0.456475	0.180082	-0.125443	0.485608	0.27485	0.26705	0.780328	0
plasma 4-hydroxyglutamate	0.942771	-0.0349857	-0.269901	0.199929	0.770366	-0.0194318	-0.26622	0.227357	0.877354	0.194624	-0.249642	0.63889	0.410659	0.263294	0.0634139	41.7153
plasma lactosyl-N-nervonoyl-sphingosine (d18:1/24:1)*	0.942988	-0.0154448	-0.119989	0.0890991	0.772156	-0.00488121	-0.133326	0.123564	0.940626	-0.0468873	-0.256565	0.162791	0.670501	0.737931	0.411069	3.43703
plasma 4-acetylphenol sulfate	0.942988	-0.0287864	-0.22459	0.167017	0.773234	0.0516086	-0.197386	0.300603	0.684567	0.0921695	-0.28454	0.468879	0.641866	0.478265	0.637269	0
plasma carotene diol (2)	0.942988	-0.0308436	-0.240845	0.179158	0.773449	0.0797135	-0.12237	0.281797	0.439449	-0.164753	-0.577273	0.247767	0.451898	0.473593	0.0100575	55.4798
plasma X - 24473	0.942988	-0.0309379	-0.241658	0.179782	0.773529	-0.0423523	-0.304393	0.219688	0.751412	0.143809	-0.261463	0.54908	0.502593	0.345823	0.468883	0
plasma X - 14904	0.942988	-0.0534814	-0.418829	0.311866	0.774181	0.156452	-0.302708	0.615612	0.504242	0.331106	-0.342626	1.00484	0.358149	0.217964	0.235232	21.2017
plasma X - 23636	0.94399	0.00767945	-0.0453561	0.060715	0.776564	0.00657449	-0.0602125	0.0733614	0.847007	-0.015028	-0.117064	0.0870076	0.778731	0.620735	0.941053	0
plasma malonylcarnitine	0.94399	-0.0155062	-0.123722	0.0927092	0.778831	0.0647873	-0.0704227	0.199997	0.34766	-0.00186128	-0.219927	0.216204	0.986982	0.88869	0.260474	18.6616
plasma X - 12407	0.94399	-0.046465	-0.371883	0.278953	0.779589	-0.117108	-0.522283	0.288068	0.571063	0.608919	0.0111423	1.2067	0.0738176	0.030603	0.359768	8.72678
plasma stearoyl sphingomyelin (d18:1/18:0)	0.94399	-0.00858648	-0.0688361	0.0516631	0.779996	-0.00497102	-0.0777652	0.0678232	0.893526	-0.044762	-0.163448	0.0739241	0.476783	0.500294	0.377756	6.89314
plasma N-alpha-acetylornithine	0.94399	0.0123132	-0.0740948	0.0987212	0.780017	0.0134423	-0.101792	0.128676	0.819153	0.00411637	-0.162324	0.170556	0.962293	0.912285	0.527513	0
plasma androsterone glucuronide	0.94399	-0.030221	-0.242808	0.182366	0.780532	-0.108792	-0.384682	0.167099	0.439598	-0.129291	-0.552245	0.293663	0.562411	0.602771	0.323319	12.3938
plasma X - 11843	0.94399	-0.0712916	-0.573278	0.430694	0.780742	-0.0620278	-0.725945	0.601889	0.854709	-0.1547	-1.11991	0.810512	0.759874	0.846786	0.738746	0
plasma alliin	0.94399	-0.0558917	-0.449606	0.337823	0.780831	0.0944958	-0.447666	0.636657	0.732643	-0.0350795	-0.795085	0.724926	0.929703	0.951203	0.660273	0
plasma phosphate	0.947766	0.0102591	-0.0633952	0.0839133	0.784855	0.0213122	-0.0786109	0.121235	0.675923	0.0292005	-0.112495	0.170896	0.694783	0.765369	0.773568	0
plasma X - 23782	0.947766	-0.0257684	-0.212054	0.160517	0.786302	0.0243707	-0.195728	0.24447	0.828194	-0.22549	-0.572017	0.121037	0.231008	0.215405	0.164579	28.6075
plasma 1-(1-enyl-palmitoyl)-2-linoleoyl-GPC (P-16:0/18:2)*	0.947766	-0.0127792	-0.10523	0.0796721	0.786454	0.0177761	-0.0988025	0.134355	0.765048	0.0115222	-0.166323	0.189367	0.901471	0.760337	0.569003	0
plasma lithocholate sulfate (1)	0.947766	-0.0373818	-0.308375	0.233611	0.78688	-0.0543221	-0.38849	0.279846	0.750022	-0.169171	-0.689899	0.351557	0.538596	0.574165	0.92186	0
plasma 1-palmitoyl-2-linoleoyl-GPI (16:0/18:2)	0.950791	-0.0204058	-0.170678	0.129866	0.790125	-0.0808788	-0.275971	0.114213	0.416484	0.0159653	-0.273473	0.305404	0.916046	0.779099	0.958899	0
plasma X - 24588	0.951762	0.0135664	-0.0870956	0.114228	0.791666	0.0321882	-0.0991664	0.163543	0.631024	0.0887497	-0.106829	0.284328	0.394683	0.398454	0.422743	2.20306
plasma X - 12261	0.953614	0.0551122	-0.358441	0.468666	0.793942	0.104072	-0.412144	0.620287	0.692741	0.518658	-0.27503	1.31235	0.229173	0.209539	0.894422	0
plasma mannose	0.953724	-0.0190812	-0.162854	0.124692	0.79477	-0.0537752	-0.204467	0.0969163	0.484286	0.00949135	-0.27982	0.298802	0.949999	0.825303	0.0874946	38.0382
plasma 5alpha-pregnan-3beta,20alpha-diol disulfate	0.955268	-0.0321662	-0.277492	0.213159	0.797191	-0.0400513	-0.34215	0.262047	0.794983	-0.156965	-0.628706	0.314776	0.529008	0.557347	0.899982	0
plasma indoleacetylglutamine	0.955268	0.0281722	-0.188005	0.24435	0.798397	-0.0814076	-0.38169	0.218875	0.595174	0.075231	-0.358003	0.508465	0.740636	0.808303	0.451653	0
plasma dimethylarginine (SDMA + ADMA)	0.955268	0.00622572	-0.0417655	0.0542169	0.799296	0.0188252	-0.0459874	0.0836378	0.569164	0.00827483	-0.0840534	0.100603	0.864067	0.960394	0.846744	0
plasma guanidinoacetate	0.955268	0.0116392	-0.078248	0.101526	0.799659	0.0463197	-0.080995	0.173634	0.4758	-0.0429437	-0.215932	0.130045	0.637062	0.485769	0.514007	0
plasma 5-acetylamino-6-amino-3-methyluracil	0.955268	0.0397004	-0.267673	0.347073	0.800152	0.0268658	-0.330794	0.384525	0.882955	0.0578899	-0.561898	0.677678	0.858405	0.947636	0.188854	25.9909
plasma homocitrulline	0.955268	0.0285848	-0.193942	0.251112	0.80122	-0.00852469	-0.307235	0.290185	0.955394	0.0891083	-0.358613	0.53683	0.704654	0.762984	0.319934	12.732
plasma trans-2-hexenoylglycine	0.955268	-0.0293257	-0.257814	0.199163	0.801385	-0.0748946	-0.385154	0.235365	0.636126	-0.134346	-0.574952	0.30626	0.563384	0.596789	0.606105	0
plasma X - 14939	0.955268	-0.0244528	-0.215533	0.166627	0.801954	-0.0052321	-0.215542	0.205078	0.96111	0.11569	-0.256267	0.487646	0.555719	0.407642	0.171955	27.8015
plasma X - 18913	0.956088	0.0217804	-0.149677	0.193238	0.803379	0.0320824	-0.188362	0.252527	0.775458	0.168632	-0.160519	0.497782	0.338991	0.330157	0.245343	20.1806
plasma glutamine conjugate of C6H10O2 (2)*	0.957039	-0.0271181	-0.243047	0.188811	0.805568	-0.0420896	-0.359658	0.275479	0.795043	0.0600978	-0.355536	0.475732	0.782653	0.640642	0.616083	0
plasma tetradecanedioate (C14-DC)	0.957039	-0.0187636	-0.168239	0.130711	0.805655	0.0133656	-0.180086	0.206817	0.892285	-0.104023	-0.391612	0.183565	0.49456	0.511851	0.863982	0
plasma threonate	0.957435	0.0178593	-0.125217	0.160935	0.806728	-0.00559179	-0.161693	0.15051	0.944027	0.00447146	-0.28404	0.292983	0.976365	0.917321	0.0417651	45.7342
plasma 5-dodecenoylcarnitine (C12:1)	0.960345	0.0283406	-0.203105	0.259786	0.810332	-0.0406349	-0.275946	0.194676	0.735018	-0.144413	-0.594587	0.305761	0.54361	0.399402	0.0534046	43.4583
plasma dihomo-linoleoylcarnitine (C20:2)*	0.960345	0.0210347	-0.151052	0.193121	0.810661	0.0565036	-0.112099	0.225106	0.511284	0.182413	-0.144422	0.509248	0.29965	0.283697	0.0490279	44.2772
plasma X - 21319	0.960899	0.0269713	-0.195759	0.249702	0.812393	0.0761434	-0.147185	0.299472	0.503978	0.125289	-0.318413	0.568992	0.59212	0.622213	0.100928	36.201
plasma X - 24549	0.960899	0.025564	-0.185891	0.237019	0.812694	0.0119343	-0.249269	0.273138	0.928645	0.0496951	-0.377854	0.477245	0.824383	0.899646	0.207684	24.0205
plasma N-palmitoylserine	0.960899	0.0169778	-0.123961	0.157916	0.813354	-0.00605328	-0.169898	0.157791	0.942275	0.0321542	-0.251471	0.31578	0.828632	0.904661	0.140819	31.2861
plasma bilirubin (E,E)*	0.963462	0.0166003	-0.124415	0.157615	0.817526	-0.0123752	-0.203349	0.178599	0.898935	0.0198005	-0.251533	0.291134	0.889109	0.978946	0.5566	0
plasma glycerol	0.963462	0.0157704	-0.119291	0.150832	0.818982	0.00424996	-0.165555	0.174055	0.960876	-0.012719	-0.27255	0.247112	0.925462	0.806477	0.847448	0
plasma ethyl alpha-glucopyranoside	0.963462	0.036159	-0.274281	0.346599	0.819421	0.0718759	-0.303107	0.446859	0.707154	0.105388	-0.491709	0.702485	0.736559	0.795624	0.956927	0
plasma margaroylcarnitine (C17)*	0.963462	-0.0133385	-0.12804	0.101363	0.819706	-0.0513381	-0.200761	0.0980847	0.500695	-0.0903195	-0.315285	0.134646	0.449594	0.450856	0.392752	5.34817
plasma X - 24736	0.963462	-0.0201749	-0.194685	0.154335	0.820743	-0.035336	-0.25732	0.186648	0.755047	-0.000746976	-0.337222	0.335728	0.996614	0.897324	0.874385	0
plasma 1-palmitoyl-GPC (16:0)	0.963462	0.0074646	-0.0571739	0.0721031	0.820936	-0.0231459	-0.108676	0.0623842	0.595835	0.0289656	-0.0953826	0.153314	0.657748	0.699918	0.791101	0
plasma phosphoethanolamine	0.963462	-0.0195929	-0.189946	0.15076	0.821651	-0.0584825	-0.249894	0.132929	0.549284	-0.12949	-0.463914	0.204935	0.465423	0.468306	0.0535433	43.433
plasma pro-hydroxy-pro	0.963462	-0.0145833	-0.141979	0.112812	0.822476	-0.0185603	-0.182976	0.145855	0.824894	-0.0537357	-0.298823	0.191351	0.676508	0.721623	0.898035	0
plasma metoprolol	0.963462	-0.100963	-0.989322	0.787396	0.823729	-0.268648	-1.20823	0.670937	0.575209	-0.755704	-2.5094	0.997996	0.418089	0.413912	0.210206	23.7596
plasma orotate	0.963462	0.0315548	-0.246174	0.309283	0.82378	0.0674195	-0.280793	0.415632	0.704331	0.139075	-0.395186	0.673337	0.62098	0.654153	0.782524	0
plasma caprylate (8:0)	0.963462	0.0191388	-0.149954	0.188232	0.82444	0.034662	-0.18982	0.259144	0.762168	0.231085	-0.0942776	0.556448	0.194091	0.165935	0.763202	0
plasma trimethylamine N-oxide	0.963462	0.0212532	-0.166526	0.209032	0.824444	-0.030968	-0.226944	0.165008	0.756779	0.089303	-0.28632	0.464926	0.651218	0.686442	0.0790786	39.2578
plasma resveratrol disulfate (2)*	0.96519	-0.100371	-0.998744	0.798002	0.826667	0.214502	-0.928491	1.3575	0.713007	-0.272889	-2.07433	1.52856	0.772617	0.830279	0.134897	31.9774
plasma 5alpha-androstan-3beta,17alpha-diol disulfate	0.966471	0.0345628	-0.279043	0.348169	0.82898	-0.0104399	-0.393698	0.372818	0.957422	0.0566787	-0.546134	0.659491	0.857475	0.934561	0.984428	0
plasma p-cresol sulfate	0.966471	-0.0270266	-0.272655	0.218602	0.829256	0.00305931	-0.310355	0.316474	0.984736	-0.118888	-0.591425	0.353649	0.632577	0.665092	0.696087	0
plasma N-acetyltheanine	0.967486	-0.026502	-0.269702	0.216698	0.830874	0.0589647	-0.256425	0.374354	0.714043	0.012717	-0.45605	0.481485	0.958643	0.851728	0.646308	0
plasma X - 25422	0.967491	-0.0173969	-0.177765	0.142971	0.831624	0.0822996	-0.143701	0.3083	0.475392	-0.107483	-0.416031	0.201066	0.510269	0.518136	0.777281	0
plasma X - 17371	0.969419	-0.0304388	-0.316015	0.255137	0.83452	-0.0129502	-0.356758	0.330858	0.941149	0.164602	-0.387338	0.716541	0.571829	0.437145	0.996884	0
plasma N-acetylglucosamine/N-acetylgalactosamine	0.969419	0.014991	-0.125876	0.155858	0.834777	-0.0830643	-0.231995	0.0658665	0.27433	0.0408964	-0.24323	0.325023	0.78361	0.838613	0.0503513	44.0254
plasma X - 25271	0.970912	-0.0365296	-0.384796	0.311737	0.837119	0.183786	-0.281729	0.649301	0.439052	-0.0783609	-0.748748	0.592026	0.82341	0.889031	0.845384	0
plasma 3beta-hydroxy-5-cholestenoate	0.970912	-0.0147421	-0.155679	0.126195	0.837561	-0.105974	-0.294963	0.0830147	0.271752	-0.22169	-0.464039	0.0206583	0.10324	0.0785433	0.246156	20.0987
plasma oxalate (ethanedioate)	0.972062	-0.0141521	-0.151394	0.12309	0.839832	0.0131918	-0.123387	0.149771	0.849852	-0.016937	-0.293844	0.25997	0.906952	0.982045	0.0392108	46.2815
plasma 4-methylbenzenesulfonate	0.972062	-0.0225891	-0.241956	0.196778	0.840053	-0.111684	-0.350408	0.127041	0.359175	-0.226275	-0.640701	0.188152	0.30971	0.284844	0.0677137	41.0122
plasma formiminoglutamate	0.972237	0.0150374	-0.131833	0.161908	0.840955	0.0404466	-0.148292	0.229185	0.674471	0.0682431	-0.214271	0.350758	0.646065	0.674839	0.921018	0
plasma 3-indoleglyoxylic acid	0.972888	0.0102876	-0.0911415	0.111717	0.842426	0.0342049	-0.107548	0.175958	0.636256	-0.118599	-0.307647	0.0704494	0.247	0.148844	0.385172	6.13118
plasma octanoylcarnitine (C8)	0.972888	0.022703	-0.203422	0.248828	0.843999	-0.08195	-0.27276	0.10886	0.399913	-0.0848293	-0.534364	0.364705	0.719203	0.595178	0.003799	60.0653
plasma X - 17676	0.972888	0.0151014	-0.13573	0.165933	0.844427	0.00635827	-0.187788	0.200505	0.94882	-0.062611	-0.352717	0.227495	0.681246	0.552526	0.760541	0
plasma 1-stearoyl-GPE (18:0)	0.972888	0.00858058	-0.0773303	0.0944915	0.844801	-0.00229794	-0.115324	0.110728	0.968214	0.0680745	-0.0972	0.233349	0.438282	0.42814	0.555621	0
plasma 1-stearoyl-GPC (18:0)	0.972888	-0.00817382	-0.0905803	0.0742327	0.845857	0.00132239	-0.102592	0.105236	0.980101	-0.00189104	-0.160423	0.156641	0.981808	0.929348	0.990784	0
plasma norcotinine	0.972888	-0.0489603	-0.543101	0.44518	0.846022	0.0213335	-0.675932	0.718599	0.952182	-0.0724366	-1.04023	0.895355	0.886286	0.956559	0.480234	0
plasma iminodiacetate (IDA)	0.9737	-0.00751448	-0.0840898	0.0690609	0.84748	-0.017451	-0.11722	0.0823183	0.73173	-0.0565267	-0.203853	0.0907997	0.469378	0.46295	0.51253	0
plasma ferulylglycine (1)	0.975168	-0.0338793	-0.385325	0.317566	0.85014	-0.11687	-0.510488	0.276747	0.560607	0.139167	-0.554267	0.832602	0.702316	0.578744	0.106855	35.4257
plasma X - 21842	0.975168	-0.0387656	-0.441233	0.363702	0.850262	-0.0383576	-0.475405	0.398689	0.863424	0.0941013	-0.709373	0.897575	0.823071	0.711976	0.106803	35.4324
plasma 1-methylhistidine	0.975549	0.0143771	-0.137144	0.165898	0.852468	0.00810941	-0.183083	0.199302	0.933747	-0.0719413	-0.363833	0.219951	0.639452	0.513079	0.869272	0
plasma glycerol 3-phosphate	0.975549	0.0148703	-0.141961	0.171702	0.852572	0.00682425	-0.183264	0.196913	0.943904	0.107091	-0.201893	0.416074	0.51236	0.508915	0.414499	3.07582
plasma N,N,N-trimethyl-5-aminovalerate	0.975549	-0.0107223	-0.124025	0.10258	0.852852	-0.031703	-0.190917	0.127511	0.696336	-0.0560763	-0.274036	0.161884	0.625006	0.643333	0.741351	0
plasma X - 25244	0.978803	0.0150813	-0.150254	0.180416	0.85811	0.0385723	-0.171004	0.248149	0.718302	0.0347836	-0.284425	0.353992	0.835171	0.890345	0.960364	0
plasma glucuronide of piperine metabolite C17H21NO3 (5)*	0.978803	0.0276273	-0.276625	0.33188	0.858745	0.117303	-0.208093	0.4427	0.479844	0.575433	0.107532	1.04333	0.0366585	0.0228547	0.0482375	44.4295
plasma 5-hydroxylysine	0.978803	-0.0158592	-0.190784	0.159065	0.858961	-0.00945908	-0.203572	0.184654	0.923911	-0.0379124	-0.390621	0.314797	0.837372	0.888799	0.184151	26.4903
plasma pyroglutamine*	0.978803	0.013616	-0.137629	0.164861	0.859942	-0.0505775	-0.253076	0.151921	0.624464	-0.015918	-0.320336	0.2885	0.920397	0.82834	0.284703	16.2434
plasma 1-methylnicotinamide	0.978803	-0.0163585	-0.198334	0.165617	0.860145	-0.0192175	-0.222686	0.184251	0.853137	-0.174163	-0.523055	0.174729	0.350956	0.32386	0.217042	23.0557
plasma N-acetyl-1-methylhistidine*	0.978803	0.0155685	-0.157723	0.18886	0.860229	0.00700046	-0.204827	0.218828	0.948355	-0.0485928	-0.381991	0.284805	0.780965	0.668234	0.990042	0
plasma dopamine 3-O-sulfate	0.980958	0.0174231	-0.180834	0.215681	0.863246	0.041079	-0.20142	0.283578	0.739878	0.0764379	-0.304908	0.457784	0.702667	0.729912	0.888976	0
plasma palmitoyl-linoleoyl-glycerol (16:0/18:2) [2]*	0.980958	-0.0176842	-0.219495	0.184126	0.863636	0.0585635	-0.202104	0.319231	0.659691	0.24696	-0.140714	0.634635	0.240267	0.148178	0.87728	0
plasma linoleoyl-linoleoyl-glycerol (18:2/18:2) [1]*	0.982302	-0.0215232	-0.272433	0.229387	0.866484	0.0507294	-0.247798	0.349257	0.739088	0.120035	-0.375888	0.615958	0.645406	0.52737	0.0410149	45.8928
plasma X - 17328	0.982302	-0.0216146	-0.274073	0.230844	0.866736	-0.0241781	-0.309727	0.26137	0.868192	0.057632	-0.42827	0.543534	0.820863	0.71613	0.998537	0
plasma N-palmitoyltaurine	0.982302	-0.0181604	-0.23085	0.194529	0.867094	-0.115789	-0.38324	0.151662	0.396139	0.0900784	-0.331204	0.511361	0.684018	0.568434	0.406	3.96874
plasma X - 18887	0.982306	0.0145768	-0.157134	0.186288	0.867855	0.0366068	-0.15133	0.224544	0.702634	0.0981337	-0.242962	0.439229	0.585255	0.58647	0.144106	30.907
plasma 16-hydroxypalmitate	0.985052	-0.0092458	-0.121444	0.102953	0.87169	-0.0427634	-0.180366	0.0948396	0.542455	-0.096931	-0.314189	0.120327	0.402386	0.376267	0.229391	21.7944
plasma X - 24418	0.985052	-0.0153991	-0.204034	0.173236	0.872881	-0.0280465	-0.262368	0.206275	0.814525	-0.0417514	-0.405966	0.322463	0.826754	0.871635	0.859685	0
plasma gamma-CEHC	0.985052	0.0181153	-0.20602	0.242251	0.874134	-0.0475267	-0.259199	0.164146	0.659887	0.109383	-0.337712	0.556478	0.64189	0.649513	0.0560296	42.985
plasma glycosyl-N-palmitoyl-sphingosine (d18:1/16:0)	0.985052	-0.00711705	-0.095825	0.0815909	0.875049	0.0165556	-0.0972675	0.130379	0.775585	0.0159961	-0.15466	0.186652	0.857909	0.762385	0.897087	0
plasma 3-methoxytyramine sulfate	0.985052	-0.0188319	-0.253689	0.216026	0.87512	0.0292155	-0.265796	0.324226	0.846099	0.177245	-0.27215	0.62664	0.45739	0.339498	0.817814	0
plasma N-acetylalliin	0.985052	0.0310081	-0.359195	0.421212	0.876229	0.100814	-0.400576	0.602204	0.693517	-0.0871544	-0.840337	0.666028	0.825151	0.726702	0.801209	0
plasma gamma-glutamylglycine	0.985052	-0.00778135	-0.106069	0.0905063	0.876688	-0.00572101	-0.123761	0.112319	0.92432	0.0141104	-0.183578	0.211799	0.891519	0.804597	0.315011	13.2235
plasma 5alpha-androstan-3alpha,17beta-diol monosulfate (2)	0.985052	-0.0253	-0.347981	0.297381	0.877868	0.249166	-0.111761	0.610093	0.176036	0.183491	-0.451066	0.818047	0.58338	0.468035	0.0854109	38.3347
plasma pipecolate	0.985052	0.0117481	-0.139237	0.162733	0.87879	0.0192813	-0.179527	0.21809	0.849242	0.0808267	-0.209648	0.371301	0.597449	0.597299	0.587646	0
plasma spermidine	0.985052	-0.0124939	-0.175394	0.150406	0.88051	-0.0900991	-0.307047	0.126849	0.415657	-0.13484	-0.450802	0.181122	0.422448	0.394957	0.380437	6.61816
plasma eicosapentaenoylcholine	0.985052	0.0219295	-0.266656	0.310515	0.881604	-0.0990423	-0.470679	0.272594	0.601436	-0.276316	-0.81948	0.266848	0.342247	0.236991	0.344344	10.2851
plasma tetrahydrocortisol glucuronide	0.985052	-0.0116111	-0.164724	0.141501	0.881845	0.00204405	-0.192886	0.196974	0.983603	-0.0312703	-0.325623	0.263083	0.839241	0.881235	0.998346	0
plasma 4-ethyl-2-methoxyphenol sulfate	0.985052	0.0208388	-0.255192	0.29687	0.882369	0.100157	-0.238678	0.438991	0.562354	0.0763809	-0.454507	0.607269	0.783703	0.815139	0.950166	0
plasma X - 25343	0.985052	0.00946461	-0.116421	0.13535	0.882849	0.0629099	-0.0918091	0.217629	0.425488	0.200432	-0.0366131	0.437476	0.128467	0.0943101	0.403789	4.20007
plasma X - 17690	0.985052	0.0239799	-0.296407	0.344366	0.883371	0.025196	-0.407392	0.457784	0.909113	0.195928	-0.420545	0.812401	0.547282	0.536635	0.943111	0
plasma X - 24344	0.985052	0.0182322	-0.22554	0.262005	0.883456	0.0023856	-0.339759	0.34453	0.989097	0.0482626	-0.420537	0.517062	0.844137	0.886064	0.87957	0
plasma X - 24949	0.985052	0.0134687	-0.167201	0.194138	0.883832	-0.02968	-0.267669	0.208309	0.806898	0.161875	-0.185111	0.508861	0.382048	0.349318	0.889594	0
plasma glucuronide of C10H18O2 (3)*	0.985052	-0.049315	-0.711574	0.612944	0.883962	-0.330566	-1.25266	0.591527	0.482281	-0.336992	-1.61196	0.93798	0.615694	0.616041	0.797258	0
plasma X - 21821	0.985341	-0.0160801	-0.236905	0.204745	0.88651	0.0486743	-0.223752	0.3211	0.726199	0.0308983	-0.413479	0.475276	0.894305	0.813279	0.375558	7.11824
plasma X - 24764	0.985341	-0.0177544	-0.261608	0.226099	0.886527	0.0657259	-0.223476	0.354928	0.656006	0.0827599	-0.404898	0.570418	0.746286	0.646702	0.358314	8.87416
plasma thyroxine	0.985341	-0.0051388	-0.0759966	0.065719	0.886968	-0.0122143	-0.111501	0.0870726	0.809466	-0.00792433	-0.147623	0.131774	0.913675	0.964413	0.48564	0
plasma hyocholate	0.985341	0.0217343	-0.279728	0.323197	0.887628	0.0872538	-0.262465	0.436972	0.624838	0.0319395	-0.576215	0.640094	0.92005	0.970046	0.220194	22.7326
plasma 3-hydroxy-2-methylpyridine sulfate	0.985341	0.026408	-0.342153	0.394969	0.888317	0.238587	-0.230394	0.707567	0.318715	-0.132389	-0.858849	0.594071	0.728379	0.626919	0.464164	0
plasma N2,N5-diacetylornithine	0.985341	0.0181995	-0.237679	0.274078	0.889131	-0.0148672	-0.300293	0.270559	0.918685	0.161685	-0.343741	0.667111	0.544715	0.529451	0.00240952	61.849
plasma cis-4-decenoate (10:1n6)*	0.985341	-0.0127963	-0.193384	0.167792	0.889544	0.037155	-0.188115	0.262425	0.746493	-0.0264035	-0.386067	0.33326	0.88845	0.932563	0.46792	0
plasma picolinoylglycine	0.985578	-0.00873057	-0.134519	0.117058	0.891794	-0.0102328	-0.190883	0.170418	0.9116	0.129052	-0.113337	0.371441	0.321278	0.221661	0.503837	0
plasma 3-hydroxybutyrate (BHBA)	0.985578	0.0199315	-0.274968	0.314831	0.894613	0.0370555	-0.268376	0.342487	0.812047	-0.124652	-0.710264	0.460961	0.685353	0.583565	0.0847562	38.4286
plasma arginine	0.985578	0.00485353	-0.0676124	0.0773195	0.89556	-0.010557	-0.0903626	0.0692486	0.795426	0.000368352	-0.145808	0.146545	0.996156	0.945266	0.188393	26.0396
plasma glycerophosphorylcholine (GPC)	0.985578	-0.00649961	-0.10365	0.0906511	0.895676	-0.0204981	-0.141877	0.100881	0.740649	0.0495108	-0.142248	0.24127	0.623791	0.517948	0.384406	6.21001
plasma 2-palmitoleoyl-GPC (16:1)*	0.985578	-0.0131998	-0.21242	0.18602	0.896675	-0.0889319	-0.294758	0.116894	0.39708	-0.142994	-0.534084	0.248096	0.490006	0.464102	0.189701	25.9012
plasma behenoylcarnitine (C22)*	0.985578	0.0101731	-0.143643	0.163989	0.896861	0.0280955	-0.15753	0.213721	0.766732	0.165101	-0.124375	0.454577	0.289766	0.247693	0.213119	23.4591
plasma 3,4-dihydroxybutyrate	0.985578	0.00764833	-0.108387	0.123683	0.897208	0.0229623	-0.116682	0.162606	0.747236	0.170532	-0.0315634	0.372627	0.129161	0.0941746	0.114741	34.4222
plasma X - 24410	0.985578	-0.0170408	-0.276378	0.242296	0.897526	0.0120842	-0.329835	0.354004	0.944775	-0.166509	-0.666934	0.333917	0.529011	0.509217	0.547384	0
plasma X - 24757	0.985578	0.0169778	-0.241524	0.275479	0.897574	-0.0608157	-0.424268	0.302636	0.742944	0.154282	-0.342786	0.65135	0.556525	0.540401	0.529039	0
plasma 2-piperidinone	0.985578	-0.0183798	-0.299016	0.262257	0.897861	-0.0391318	-0.38254	0.304276	0.823271	0.220331	-0.319387	0.760049	0.442232	0.334103	0.832511	0
plasma 2-oxoarginine*	0.985578	0.00968864	-0.139151	0.158528	0.898479	0.00544115	-0.179229	0.190111	0.953949	0.140893	-0.143941	0.425726	0.355163	0.315459	0.218627	22.8932
plasma 4-vinylphenol sulfate	0.985578	-0.0165193	-0.271664	0.238625	0.899022	-0.235532	-0.575637	0.104573	0.174677	-0.106907	-0.617542	0.403728	0.69021	0.693221	0.256263	19.0835
plasma diacylglycerol (14:0/18:1, 16:0/16:1) [2]*	0.985578	-0.0227775	-0.378824	0.333269	0.900218	-0.0373577	-0.481321	0.406606	0.869005	0.354574	-0.330763	1.03991	0.334475	0.235248	0.568832	0
plasma 1-oleoyl-GPE (18:1)	0.985578	0.00739424	-0.109459	0.124248	0.901297	0.013337	-0.131595	0.158269	0.85687	0.106656	-0.118141	0.331454	0.374318	0.33491	0.573006	0
plasma pyruvate	0.985578	-0.00608546	-0.103341	0.0911698	0.902393	0.0180303	-0.0842891	0.12035	0.729811	0.206853	0.0552155	0.35849	0.0233461	0.00914342	0.115851	34.2834
plasma cys-gly, oxidized	0.985578	-0.00929405	-0.158164	0.139576	0.902612	-0.0423875	-0.209258	0.124483	0.618583	-0.151368	-0.433508	0.130772	0.317766	0.274828	0.16274	28.8101
plasma 1-palmitoyl-GPG (16:0)*	0.985578	0.00836518	-0.12645	0.143181	0.903205	-0.0022028	-0.155155	0.150749	0.977481	0.00243451	-0.269614	0.274483	0.986351	0.961099	0.186279	26.2639
plasma X - 17361	0.985578	-0.0329944	-0.568287	0.502298	0.903843	-0.104483	-0.681784	0.472818	0.722796	0.345127	-0.703442	1.3937	0.533379	0.427916	0.141395	31.2195
plasma X - 17398	0.985578	-0.0213726	-0.369442	0.326697	0.904207	-0.118899	-0.482739	0.24494	0.52185	-0.305007	-0.977098	0.367084	0.394646	0.355904	0.17569	27.3973
plasma glucuronide of C10H18O2 (6)*	0.985791	0.0321136	-0.49898	0.563208	0.905661	0.192832	-0.448342	0.834005	0.555556	0.0194654	-1.05422	1.09315	0.972354	0.978985	0.33441	11.2832
plasma 5-oxoproline	0.985791	0.00345475	-0.0546375	0.061547	0.907209	0.0026073	-0.0705985	0.0758131	0.944348	0.0306409	-0.0811144	0.142396	0.602757	0.589039	0.880058	0
plasma 4-acetamidobenzoate	0.985791	0.0284761	-0.454401	0.511353	0.907983	-0.0314577	-0.628531	0.565616	0.917754	0.339774	-0.587009	1.26656	0.488864	0.458368	0.815283	0
plasma sphingomyelin (d18:1/25:0, d19:0/24:1, d20:1/23:0, d19:1/24:0)*	0.985791	-0.00719652	-0.129957	0.115564	0.908526	-0.00976201	-0.172187	0.152663	0.906229	-0.17873	-0.414838	0.0573784	0.168719	0.12649	0.505152	0
plasma X - 12199	0.985791	0.00989566	-0.16097	0.180761	0.909625	0.0668557	-0.149733	0.283444	0.545183	0.0955574	-0.232665	0.42378	0.580855	0.562429	0.71684	0
plasma 17alpha-hydroxypregnanolone glucuronide	0.985791	0.012071	-0.196411	0.220553	0.909649	0.0306683	-0.261293	0.322629	0.836885	-0.00521146	-0.426948	0.416525	0.981154	0.927033	0.401765	4.41136
plasma 1-palmitoyl-2-linoleoyl-GPE (16:0/18:2)	0.985791	-0.00739516	-0.13523	0.12044	0.909727	-0.00386219	-0.17849	0.170766	0.965424	0.182796	-0.0631278	0.42872	0.17583	0.106399	0.500984	0
plasma X - 21840	0.987592	0.0272213	-0.462342	0.516784	0.913218	0.0641769	-0.428101	0.556455	0.798325	0.571673	-0.335067	1.47841	0.244811	0.198558	0.091095	37.5337
plasma X - 12847	0.987592	0.0155066	-0.265553	0.296566	0.913889	0.113088	-0.253776	0.479951	0.54573	0.0988023	-0.441714	0.639319	0.727591	0.730979	0.718758	0
plasma xanthine	0.987592	-0.0172644	-0.332272	0.297743	0.914457	-0.00644952	-0.397589	0.38469	0.974218	0.0539894	-0.551997	0.659976	0.864863	0.792821	0.89599	0
plasma X - 26058	0.987592	0.00835024	-0.14701	0.163711	0.916103	0.0436954	-0.162694	0.250084	0.678178	0.113076	-0.185913	0.412066	0.47559	0.440367	0.545017	0
plasma X - 23644	0.987592	0.0318549	-0.561798	0.625508	0.916241	0.257362	-0.234558	0.749281	0.30517	0.220451	-0.969479	1.41038	0.72408	0.723702	0.00188328	62.7385
plasma sulfate of piperine metabolite C16H19NO3 (3)*	0.987592	-0.0164113	-0.326602	0.29378	0.917411	0.106182	-0.20668	0.419043	0.50593	0.409101	-0.135304	0.953506	0.171557	0.10318	0.0164505	52.6283
plasma 2-aminooctanoate	0.987592	0.00725622	-0.131038	0.14555	0.918091	-0.0510069	-0.248189	0.146175	0.612153	0.143142	-0.12281	0.409094	0.316292	0.268211	0.606631	0
plasma N1-Methyl-2-pyridone-5-carboxamide	0.987592	0.00687521	-0.124278	0.138028	0.918166	0.053952	-0.137582	0.245486	0.580886	0.0568541	-0.195472	0.30918	0.668161	0.659227	0.546606	0
plasma 2-hydroxysebacate	0.987592	0.00951452	-0.172253	0.191282	0.918286	0.0654831	-0.160005	0.290972	0.569231	0.237379	-0.0887517	0.56351	0.184165	0.139647	0.220166	22.7355
plasma fructosyllysine	0.987592	0.00657502	-0.1204	0.13355	0.919161	-0.0162763	-0.170193	0.13764	0.835806	0.171521	-0.0549926	0.398035	0.168596	0.125732	0.153004	29.8952
plasma methylnaphthyl sulfate (2)*	0.987592	-0.0298079	-0.609843	0.550227	0.919771	-0.286666	-1.00635	0.433021	0.434983	-0.285049	-1.404	0.833903	0.628374	0.612494	0.707957	0
plasma X - 12812	0.987889	-0.0149522	-0.309741	0.279837	0.920811	0.0443163	-0.323709	0.412342	0.813424	-0.111634	-0.678449	0.455181	0.707571	0.703703	0.755408	0
plasma X - 21607	0.988169	0.0071502	-0.13694	0.15124	0.92252	0.0247223	-0.156666	0.206111	0.789367	0.0694244	-0.207794	0.346643	0.634133	0.617493	0.666849	0
plasma m-tyramine sulfate	0.988169	0.012481	-0.243001	0.267963	0.923719	0.0728263	-0.254312	0.399964	0.662604	0.0331163	-0.454468	0.5207	0.89674	0.924343	0.96957	0
plasma N-acetylproline	0.988169	-0.00628378	-0.137189	0.124621	0.925043	-0.0314774	-0.204387	0.141432	0.72124	0.24849	0.0149235	0.482057	0.0636406	0.0313103	0.307314	13.9912
plasma carnitine	0.988169	-0.00222697	-0.0486738	0.0442199	0.92513	-0.0141786	-0.0738093	0.0454521	0.641195	0.0279324	-0.0614199	0.117285	0.553749	0.456612	0.736192	0
plasma 2-hydroxystearate	0.988169	-0.00651595	-0.143045	0.130013	0.925474	0.0154945	-0.117189	0.148178	0.818962	-0.0433855	-0.317577	0.230806	0.762832	0.764037	0.0563767	42.9234
plasma 1-(1-enyl-palmitoyl)-GPE (P-16:0)*	0.988169	0.00542865	-0.108706	0.119563	0.925726	-0.0313613	-0.165004	0.102281	0.645562	0.0408339	-0.187988	0.269656	0.733772	0.729958	0.250765	19.6352
plasma N-stearoyl-sphingosine (d18:1/18:0)*	0.988169	0.00478997	-0.0968522	0.106432	0.926408	0.00487123	-0.128595	0.138338	0.942973	0.0707996	-0.128612	0.270211	0.502361	0.465104	0.436365	0.745779
plasma X - 21807	0.989757	0.00911819	-0.191015	0.209252	0.928846	0.0172991	-0.236571	0.271169	0.893754	-0.182912	-0.56736	0.201535	0.37304	0.278237	0.536812	0
plasma X - 12101	0.989757	0.00627753	-0.13264	0.145195	0.929425	-0.0735045	-0.275669	0.12866	0.476082	0.0209795	-0.246253	0.288212	0.880773	0.902057	0.595362	0
plasma N-acetylneuraminate	0.991893	-0.00332234	-0.079856	0.0732113	0.932196	-0.0337503	-0.131449	0.0639488	0.49836	0.0518496	-0.0973001	0.200999	0.511119	0.415922	0.223274	22.4176
plasma allantoin	0.992696	-0.00355248	-0.0873259	0.0802209	0.933761	0.0605728	-0.0306432	0.151789	0.193076	0.126523	-0.0136999	0.266745	0.107418	0.0591928	0.0692704	40.7634
plasma androstenediol (3beta,17beta) monosulfate (1)	0.992696	-0.0109523	-0.272078	0.250173	0.934483	-0.0297796	-0.332945	0.273386	0.847331	-0.162473	-0.677351	0.352406	0.550088	0.514766	0.316143	13.1106
plasma X - 12306	0.993432	-0.0144398	-0.371962	0.343083	0.936905	-0.165598	-0.582551	0.251356	0.43632	-0.258858	-0.954229	0.436513	0.482366	0.437914	0.0505318	43.9913
plasma 1-palmitoyl-GPE (16:0)	0.993432	-0.00363266	-0.0941704	0.0869051	0.937319	0.00879603	-0.107722	0.125314	0.882375	0.0673154	-0.107964	0.242595	0.468969	0.374942	0.341076	10.6138
plasma undecanedioate (C11-DC)	0.993432	0.00711943	-0.173809	0.188048	0.938525	0.0833093	-0.112611	0.279229	0.404609	0.121023	-0.233425	0.47547	0.518511	0.477422	0.0936528	37.181
plasma tryptophan betaine	0.993432	-0.0158092	-0.418573	0.386955	0.938678	0.00283758	-0.507408	0.513083	0.991303	0.206285	-0.56858	0.981149	0.613182	0.525653	0.549921	0
plasma 5alpha-androstan-3alpha,17beta-diol monosulfate (1)	0.993432	0.00892	-0.221407	0.239247	0.939495	0.00227755	-0.285906	0.290461	0.987641	-0.231203	-0.673838	0.211432	0.33008	0.241483	0.605582	0
plasma serotonin	0.993432	0.0160104	-0.401772	0.433793	0.940127	0.0472584	-0.476476	0.570992	0.859623	-0.0361542	-0.837677	0.765368	0.931298	0.884156	0.714118	0
plasma X - 25983	0.993432	0.0047511	-0.120092	0.129594	0.940541	0.0591821	-0.095919	0.214283	0.454541	0.150738	-0.0790824	0.380559	0.227579	0.175623	0.363452	8.35273
plasma cis-3,4-methyleneheptanoylcarnitine	0.994636	0.0077271	-0.202055	0.217509	0.942448	0.066246	-0.150475	0.282967	0.549099	0.155811	-0.25362	0.565241	0.472913	0.426025	0.136556	31.7826
plasma pyrraline	0.994757	-0.0072474	-0.210495	0.196	0.944283	0.0625112	-0.152476	0.277498	0.568749	0.354647	0.0397148	0.669579	0.0518122	0.0248816	0.0792892	39.2265
plasma hydroxyasparagine**	0.994757	-0.00219242	-0.064246	0.0598612	0.944793	0.0224932	-0.0623207	0.107307	0.603207	0.0212359	-0.0987131	0.141185	0.735787	0.663621	0.503745	0
plasma linoleoylcarnitine (C18:2)*	0.994757	0.00414275	-0.113268	0.121553	0.944865	-0.00379793	-0.12626	0.118664	0.951531	0.013101	-0.223695	0.249897	0.915794	0.932546	0.139098	31.4858
plasma methyl glucopyranoside (alpha + beta)	0.995231	-0.00771338	-0.233036	0.21761	0.946506	0.0447274	-0.244121	0.333576	0.761513	-0.026956	-0.460006	0.406094	0.905315	0.920786	0.825163	0
plasma 2,3-dihydroxy-2-methylbutyrate	0.995231	-0.00520842	-0.158346	0.147929	0.946851	-0.0164112	-0.187087	0.154265	0.850517	0.236785	-0.0177714	0.491341	0.0982728	0.0542021	0.112168	34.7464
plasma 1-stearoyl-2-linoleoyl-GPE (18:0/18:2)*	0.995417	-0.00439352	-0.137474	0.128687	0.948408	-0.0176988	-0.187449	0.152051	0.838077	0.181591	-0.0548495	0.418032	0.163163	0.101275	0.300133	14.7066
plasma carotene diol (3)	0.995417	0.00616859	-0.184816	0.197154	0.949524	0.0783769	-0.173465	0.330219	0.541882	-0.173794	-0.536349	0.18876	0.369598	0.281323	0.23048	21.6837
plasma glutamate	0.995417	-0.00411179	-0.131859	0.123635	0.949699	0.0116472	-0.137838	0.161133	0.878626	0.0796127	-0.170881	0.330107	0.547279	0.460901	0.291368	15.5795
plasma 6-oxopiperidine-2-carboxylate	0.995417	-0.00344367	-0.111297	0.10441	0.950101	-0.0163611	-0.159102	0.12638	0.822249	0.0422073	-0.16546	0.249875	0.698743	0.625055	0.537166	0
plasma X - 13726	0.99801	-0.0089198	-0.307735	0.289896	0.953346	0.0516457	-0.313618	0.41691	0.781684	0.353675	-0.220183	0.927533	0.254859	0.177528	0.549255	0
plasma urea	0.998574	-0.00288422	-0.102965	0.0971965	0.954956	0.0161213	-0.125207	0.15745	0.82309	0.0540759	-0.143594	0.251746	0.603556	0.523487	0.199775	24.8428
plasma uridine	0.998574	0.00232985	-0.0814368	0.0860965	0.956526	-0.0179874	-0.121599	0.0856239	0.733662	5.1827e-05	-0.161094	0.161198	0.999509	0.974765	0.540728	0
plasma X - 26109	0.998574	0.00588879	-0.208378	0.220156	0.957042	-0.0879304	-0.368038	0.192177	0.538379	-0.220415	-0.63286	0.192029	0.319558	0.236773	0.560578	0
plasma X - 24518	0.998574	0.00402204	-0.145963	0.154007	0.958083	-0.0546997	-0.242542	0.133142	0.568174	0.00491182	-0.286876	0.296699	0.974329	0.994553	0.50777	0
plasma 2-hydroxyglutarate	0.998574	0.00245915	-0.0919501	0.0968684	0.959284	-0.0132957	-0.137953	0.111362	0.834413	0.00416555	-0.184903	0.193234	0.966407	0.983887	0.456925	0
plasma vanillic alcohol sulfate	0.998574	0.0106218	-0.401457	0.4227	0.959708	0.127056	-0.42647	0.680582	0.652791	0.260532	-0.548429	1.06949	0.542054	0.494213	0.392156	5.40995
plasma 1-(1-enyl-palmitoyl)-2-linoleoyl-GPE (P-16:0/18:2)*	0.998574	-0.00267137	-0.108765	0.103422	0.96064	-0.0128863	-0.159241	0.133468	0.862988	0.115132	-0.0889682	0.319233	0.294785	0.214897	0.601639	0
plasma X - 21351	0.998574	-0.0042226	-0.18147	0.173024	0.962758	0.0473932	-0.150474	0.24526	0.638748	-0.030341	-0.388508	0.327826	0.871441	0.870603	0.0856522	38.3002
plasma X - 24494	0.998574	0.00438571	-0.181594	0.190366	0.963136	-0.147819	-0.426042	0.130403	0.297724	0.0188592	-0.33923	0.376948	0.919826	0.927971	0.530254	0
plasma 4-acetylcatechol sulfate (2)	0.998574	-0.00627426	-0.27723	0.264681	0.9638	-0.0157401	-0.359521	0.328041	0.928496	0.054211	-0.464858	0.57328	0.841915	0.794323	0.747585	0
plasma glucuronide of piperine metabolite C17H21NO3 (3)*	0.998574	-0.00665086	-0.306988	0.293686	0.96538	0.017799	-0.314261	0.349859	0.91633	0.492712	0.00664004	0.978785	0.0750268	0.0401794	0.0523466	43.6527
plasma 3-decenoylcarnitine	0.998574	-0.00553539	-0.259349	0.248278	0.965905	0.00584219	-0.200573	0.212257	0.955762	-0.126268	-0.629817	0.377281	0.6337	0.594072	0.000291077	68.1855
plasma glutamine conjugate of C7H12O2*	0.998574	-0.00567219	-0.280325	0.268981	0.967712	-0.0579338	-0.396987	0.28112	0.737703	-0.145318	-0.690973	0.400338	0.613054	0.57032	0.217876	22.9702
plasma p-cresol glucuronide*	0.998574	-0.00655053	-0.331489	0.318388	0.968483	0.14149	-0.275708	0.558689	0.506236	0.198033	-0.440561	0.836628	0.55687	0.479215	0.376222	7.05031
plasma 4-hydroxynonenal	0.998574	0.00230022	-0.112793	0.117393	0.968754	-0.0217361	-0.172689	0.129217	0.777775	0.0255413	-0.196423	0.247506	0.826108	0.815174	0.97403	0
plasma 3-ethylcatechol sulfate (2)	0.998574	-0.00441823	-0.230007	0.22117	0.969379	-0.0121562	-0.303268	0.278956	0.934771	-0.206685	-0.640665	0.227294	0.372581	0.310061	0.902719	0
plasma N1-methyladenosine	0.998574	-0.00102617	-0.0534623	0.0514099	0.969404	0.00745876	-0.059963	0.0748805	0.828343	0.0148351	-0.0860469	0.115717	0.779064	0.725818	0.64591	0
plasma dihydroferulate	0.998574	-0.00598299	-0.314917	0.302951	0.969721	-0.0655795	-0.433811	0.302652	0.727047	0.111334	-0.481634	0.704301	0.720546	0.659314	0.692477	0
plasma (R)-3-hydroxybutyrylcarnitine	0.998574	0.00372751	-0.195113	0.202568	0.970691	0.0499125	-0.203287	0.303112	0.699228	0.137529	-0.245058	0.520117	0.497169	0.441013	0.725173	0
plasma N-acetyl-2-aminooctanoate*	0.998574	0.00361019	-0.191291	0.198511	0.971039	-0.00612723	-0.249109	0.236855	0.960581	0.0245412	-0.368426	0.417508	0.905006	0.905161	0.0674888	41.0484
plasma X - 26008	0.998574	-0.00445	-0.273435	0.264535	0.974133	-0.0760993	-0.41684	0.264642	0.661584	0.111069	-0.425485	0.647623	0.693492	0.632084	0.330825	11.6427
plasma gluconate	0.998574	0.00294767	-0.193081	0.198976	0.976488	-0.0244576	-0.221278	0.172363	0.807578	0.270183	-0.0744821	0.614847	0.155451	0.105604	0.0287584	48.781
plasma N-methylpipecolate	0.998574	0.00320736	-0.217487	0.223901	0.977276	-0.0503392	-0.355452	0.254774	0.746419	0.0973124	-0.325661	0.520286	0.661664	0.620336	0.662381	0
plasma 1-linoleoyl-GPG (18:2)*	0.998574	0.00220624	-0.154153	0.158565	0.977937	-0.0233551	-0.190568	0.143858	0.784274	-0.0635876	-0.37559	0.248415	0.69796	0.638999	0.141084	31.2554
plasma X - 23748	0.998574	0.00316332	-0.223145	0.229472	0.978144	-0.0106356	-0.313661	0.29239	0.945156	-0.00500268	-0.440003	0.429997	0.98246	0.966484	0.578362	0
plasma X - 16087	0.998574	-0.00279462	-0.207229	0.20164	0.978625	-0.0542911	-0.294002	0.18542	0.657112	-0.303374	-0.663642	0.0568944	0.129865	0.0847482	0.284108	16.3027
plasma X - 12753	0.998574	-0.0058489	-0.47137	0.459673	0.980354	-0.0626145	-0.641263	0.516034	0.832041	-0.218372	-1.11692	0.680171	0.644077	0.599701	0.677412	0
plasma linoleoylcholine*	0.998574	-0.00359092	-0.296108	0.288926	0.980804	0.102289	-0.258086	0.462665	0.577993	-0.0646165	-0.653405	0.524172	0.834016	0.81687	0.297831	14.9359
plasma dimethylglycine	0.998574	0.001287	-0.104064	0.106638	0.980898	-0.017047	-0.122522	0.0884282	0.751417	0.11047	-0.086772	0.307711	0.298054	0.232834	0.0432064	45.434
plasma X - 26111	0.998574	0.00380763	-0.309	0.316616	0.980966	0.0177348	-0.377987	0.413456	0.930005	-0.21431	-0.816076	0.387455	0.501077	0.425049	0.681693	0
plasma piperine	0.998574	0.00519851	-0.44329	0.453687	0.981875	0.156979	-0.263254	0.577213	0.464077	0.433697	-0.4159	1.28329	0.340658	0.274073	0.0159697	52.813
plasma X - 23648	0.998574	0.00251079	-0.214678	0.219699	0.981923	-0.00613687	-0.285362	0.273089	0.965641	0.152353	-0.273542	0.578248	0.499214	0.438819	0.356932	9.01414
plasma pregnanediol-3-glucuronide	0.998574	-0.00240393	-0.223885	0.219077	0.983028	0.0205768	-0.271786	0.312939	0.890284	-0.327953	-0.754449	0.098543	0.162704	0.11057	0.697988	0
plasma gulonate*	0.998574	-0.00114894	-0.107461	0.105164	0.983101	-0.0175487	-0.164949	0.129852	0.815496	0.150821	-0.0536785	0.35532	0.178918	0.119005	0.445303	0
plasma cysteine-glutathione disulfide	0.998574	0.00156842	-0.144628	0.147765	0.983224	0.015052	-0.170915	0.201019	0.873954	-0.0736263	-0.354872	0.207619	0.61903	0.553301	0.887718	0
plasma sarcosine	0.998574	-0.000881206	-0.0889228	0.0871604	0.984349	0.0136498	-0.0858783	0.113178	0.788084	0.102172	-0.0589392	0.263284	0.242239	0.172951	0.197939	25.0348
plasma 3-hydroxyoctanoate	0.998574	0.00137849	-0.147513	0.15027	0.985522	0.009024	-0.193348	0.211396	0.930356	-0.00253815	-0.288975	0.283899	0.986485	0.975591	0.837943	0
plasma X - 26119	0.998574	0.00151893	-0.171344	0.174382	0.98626	0.016773	-0.200214	0.23376	0.879577	-0.0493624	-0.382791	0.284067	0.77762	0.733768	0.905778	0
plasma perfluorooctanoate (PFOA)	0.998574	0.00174087	-0.219027	0.222509	0.987669	-0.0086291	-0.297987	0.280728	0.953391	-0.060687	-0.485534	0.36416	0.785207	0.74302	0.670568	0
plasma taurodeoxycholic acid 3-sulfate	0.998574	-0.00207159	-0.276392	0.272249	0.988191	-0.053928	-0.41632	0.308465	0.770543	-0.184902	-0.714169	0.344364	0.509076	0.446912	0.803888	0
plasma tauro-beta-muricholate	0.998574	-0.00291929	-0.433593	0.427754	0.9894	-0.107076	-0.639817	0.425665	0.693629	0.382575	-0.446878	1.21203	0.38725	0.311553	0.653589	0
plasma sulfate of piperine metabolite C18H21NO3 (1)*	0.998574	0.00148671	-0.232331	0.235304	0.990057	0.0992457	-0.218068	0.416559	0.539866	0.295456	-0.12521	0.716123	0.198677	0.139921	0.255327	19.1774
plasma androstenediol (3alpha, 17alpha) monosulfate (3)	0.998574	-0.00121391	-0.196117	0.193689	0.99026	0.0509941	-0.219062	0.32105	0.711311	-0.174742	-0.549445	0.199962	0.382215	0.312883	0.778056	0
plasma dihydrocaffeate sulfate (2)	0.998574	0.00195284	-0.314222	0.318127	0.990341	0.0754261	-0.310582	0.461434	0.701737	0.0776371	-0.530914	0.686188	0.807614	0.781249	0.98013	0
plasma choline phosphate	0.998574	0.000571034	-0.106034	0.107176	0.991623	0.0638473	-0.0756788	0.203373	0.369782	-0.0786059	-0.285872	0.128661	0.474391	0.401349	0.257441	18.9655
plasma 13-HODE + 9-HODE	0.998574	-0.000658546	-0.127232	0.125915	0.991864	-0.0471126	-0.22032	0.126095	0.593955	0.0334099	-0.210165	0.276985	0.793519	0.754921	0.858227	0
plasma X - 24812	0.998574	0.000759585	-0.154919	0.156438	0.99237	-0.0737638	-0.292194	0.144667	0.508049	-0.0393631	-0.339031	0.260304	0.802049	0.765055	0.55826	0
plasma X - 12410	0.998574	-0.000840752	-0.192958	0.191277	0.993156	-0.00423285	-0.241781	0.233316	0.97214	0.00980846	-0.35987	0.379487	0.959551	0.948613	0.668822	0
plasma sucrose	0.998574	-0.000906792	-0.27064	0.268827	0.994743	-0.0466514	-0.393368	0.300065	0.791998	0.138856	-0.395823	0.673536	0.621792	0.562031	0.423166	2.15815
plasma X - 13846	0.998574	0.000803825	-0.252795	0.254403	0.995043	0.0950341	-0.20969	0.399758	0.541032	0.279652	-0.189712	0.749016	0.26999	0.202612	0.308869	13.8361
plasma 2-isopropylmalate	0.998574	0.000951827	-0.312526	0.314429	0.995252	-0.0520032	-0.430861	0.326854	0.787906	-0.0416309	-0.672993	0.589731	0.899733	0.880079	0.323869	12.3388
plasma X - 12543	0.998574	0.000749696	-0.276496	0.277995	0.995771	0.0230103	-0.34385	0.389871	0.90216	0.484955	-0.0474958	1.01741	0.104552	0.0633715	0.721572	0
plasma 5alpha-pregnan-3beta,20alpha-diol monosulfate (2)	0.998574	-0.000564311	-0.224872	0.223744	0.996066	0.06807	-0.203955	0.340095	0.623816	-0.222362	-0.653591	0.208868	0.336014	0.265185	0.765704	0
plasma arachidonoylcholine	0.998574	0.000614577	-0.250856	0.252085	0.996178	0.0602795	-0.276289	0.396848	0.725566	-0.179309	-0.663311	0.304692	0.484418	0.413764	0.566797	0
plasma indolepropionylglycine	0.998574	0.000722201	-0.301472	0.302916	0.996263	0.12743	-0.2384	0.493259	0.494787	0.176943	-0.418471	0.772357	0.573158	0.512348	0.310426	13.6809
plasma sulfate of piperine metabolite C16H19NO3 (2)*	0.999878	-0.000296853	-0.286896	0.286302	0.99838	-0.0650588	-0.387917	0.257799	0.692879	0.292019	-0.246072	0.83011	0.312492	0.241069	0.0629965	41.7849
plasma X - 12714	0.999878	2.42525e-05	-0.197287	0.197335	0.999808	0.0227565	-0.234502	0.280015	0.862357	0.00657065	-0.372527	0.385669	0.973569	0.969163	0.736682	0
plasma 5-methylthioribose**	0.999878	8.75279e-06	-0.112067	0.112085	0.999878	-0.0495231	-0.207761	0.108714	0.539609	0.013203	-0.20353	0.229936	0.907325	0.891792	0.523748	0

## Sheet: Table S7
Table S7. Metabolome-wide Mendelian randomization analysis investigating the associations of genetically proxied SLC13A5 inhibition with urine metabolites. CI: confidence interval.
Metabolite	False-discovery rate adjusted p-value	Inverse-variance weighted				Weighted median				Egger					Cocharn's Q P	I2 heterogeneity estimate
		Estimate	Lower 95% CI	Upper 95% CI	P	Estimate	Lower 95% CI	Upper 95% CI	P	Estimate	Lower 95% CI	Upper 95% CI	P	Intercept P
urine (N(1) + N(8))-acetylspermidine	0.295932	0.235659	0.111001	0.360317	0.000211229	0.233406	0.0710747	0.395737	0.00483071	0.142032	-0.0979336	0.381998	0.272966	0.391847	0.802825	0
urine X - 23668	0.338776	0.435936	0.177079	0.694793	0.000964303	0.480907	0.133361	0.828453	0.00668697	0.411498	-0.0873141	0.91031	0.136975	0.91278	0.733192	0
urine 3-ethylcatechol sulfate (2)	0.338776	-0.427877	-0.685203	-0.170551	0.00111809	-0.523716	-0.891831	-0.155601	0.00529639	-0.664934	-1.15499	-0.174874	0.0239255	0.293104	0.412302	3.30734
urine hippurate	0.338776	-0.263097	-0.425409	-0.100785	0.00148823	-0.332166	-0.556465	-0.107866	0.00370176	-0.202589	-0.515044	0.109865	0.232566	0.666366	0.536486	0
urine N-acetyl-beta-alanine	0.338776	-0.163393	-0.265373	-0.0614133	0.00168789	-0.175853	-0.314046	-0.0376593	0.0126286	-0.270013	-0.466288	-0.073738	0.0224557	0.241134	0.685633	0
urine 2-methylcitrate	0.338776	0.139472	0.0506995	0.228245	0.00207467	0.13169	0.016242	0.247139	0.0253712	0.171345	-0.00636727	0.349057	0.0880997	0.689459	0.418159	2.68914
urine trans-4-hydroxyproline	0.338776	-0.417477	-0.688761	-0.146193	0.00255983	-0.283757	-0.660886	0.0933719	0.140292	-0.240646	-0.762935	0.281643	0.38773	0.455396	0.51204	0
urine 2-methylbutyrylglycine	0.338776	0.18254	0.0639188	0.301161	0.00256059	0.166556	0.0112323	0.321879	0.0355796	0.253845	0.022712	0.484978	0.0568188	0.495342	0.463748	0
urine 4-methylguaiacol sulfate	0.338776	-0.361814	-0.597225	-0.126402	0.00259234	-0.330066	-0.65832	-0.00181074	0.0487495	-0.233409	-0.686464	0.219646	0.336422	0.530247	0.561764	0
urine diacetylspermidine*	0.338776	0.213645	0.0736911	0.353599	0.00277194	0.245642	0.0606102	0.430674	0.00926867	0.256337	-0.0129749	0.525649	0.0916777	0.723684	0.895174	0
urine X - 13838	0.338776	-0.617817	-1.0226	-0.213038	0.00277606	-0.652274	-1.14737	-0.157174	0.00981799	-0.572951	-1.35172	0.205813	0.179884	0.897467	0.608089	0
urine X - 23656	0.338776	0.296322	0.101296	0.491349	0.00290172	0.283817	0.0389636	0.528671	0.0230954	0.344838	-0.0305345	0.720211	0.101964	0.772932	0.694093	0
urine betaine	0.341711	-0.250179	-0.416359	-0.0839998	0.00317076	-0.333914	-0.553263	-0.114565	0.00284835	-0.32208	-0.641938	-0.00222255	0.0766865	0.617318	0.923898	0
urine daidzein 7-O-glucuronide	0.389501	0.944058	0.303092	1.58502	0.00389223	0.691949	-0.118525	1.50242	0.0942612	0.988474	-0.304675	2.28162	0.164971	0.938749	0.344124	10.3072
urine beta-citrylglutamate	0.443882	0.159101	0.0486532	0.269548	0.00475248	0.127008	-0.0181598	0.272176	0.0863851	0.123899	-0.0887054	0.336504	0.27998	0.712046	0.616678	0
urine pipecolate	0.452953	-0.306628	-0.521565	-0.0916901	0.00517291	-0.398262	-0.668504	-0.128021	0.00387146	-0.401906	-0.815391	0.0115789	0.0858998	0.608568	0.991407	0
urine 2,3-dimethylsuccinate	0.479774	-0.27311	-0.46852	-0.0776994	0.00615724	-0.325242	-0.597597	-0.052887	0.019255	-0.301328	-0.676895	0.0742394	0.146902	0.866532	0.58766	0
urine homoveratric acid	0.479774	-0.577571	-0.992084	-0.163057	0.00631512	-0.641037	-1.14074	-0.14133	0.0119271	-0.426075	-1.2534	0.401251	0.336589	0.683054	0.109677	35.0632
urine cholic acid glucuronide	0.479774	-0.492746	-0.850924	-0.134567	0.00701105	-0.439148	-0.930029	0.051733	0.0795321	0.0130995	-0.671523	0.697722	0.970823	0.120717	0.434173	0.981647
urine X - 18750	0.479774	1.57439	0.428624	2.72016	0.00707756	1.65652	0.21165	3.1014	0.0246358	1.60621	-0.682185	3.89461	0.198947	0.975081	0.386321	6.01275
urine propyl 4-hydroxybenzoate sulfate	0.479774	-0.747643	-1.29282	-0.202465	0.00719148	-0.378457	-1.18004	0.42313	0.354776	-0.748867	-1.79814	0.300408	0.192107	0.997918	0.590624	0
urine daidzein sulfate (1)	0.481186	1.20176	0.320011	2.08352	0.0075561	1.26594	0.20313	2.32874	0.0195662	1.2969	-0.399034	2.99283	0.164812	0.900141	0.90811	0
urine X - 24344	0.495267	-0.352505	-0.61403	-0.0909807	0.00824648	-0.383842	-0.732532	-0.0351523	0.0309626	-0.577836	-1.08103	-0.0746421	0.0481226	0.328477	0.884083	0
urine feruloylquinate (1)	0.495267	-0.695383	-1.21318	-0.177587	0.00848423	-0.759775	-1.4532	-0.0663527	0.0317526	-0.90158	-1.89688	0.0937155	0.106215	0.644676	0.821236	0
urine coumaroylquinate (1)	0.505798	-0.351553	-0.616265	-0.0868408	0.00924268	-0.34734	-0.725427	0.030748	0.0717707	-0.33298	-0.866772	0.200811	0.249503	0.937943	0.402205	4.3654
urine 1H-indole-7-acetic acid	0.505798	-0.335051	-0.587853	-0.0822494	0.00938668	-0.360017	-0.670974	-0.0490604	0.0232567	-0.259116	-0.767877	0.249645	0.341711	0.739412	0.439682	0.387877
urine X - 24363	0.517713	0.261576	0.0614704	0.461682	0.0104058	0.234969	-0.0207484	0.490687	0.0717129	0.22504	-0.160529	0.610608	0.27929	0.83236	0.970607	0
urine X - 13695	0.517713	-0.273864	-0.483493	-0.0642354	0.0104508	-0.200898	-0.478649	0.0768528	0.156293	-0.398295	-0.811616	0.0150264	0.0882495	0.505509	0.437979	0.571741
urine acisoga	0.517713	0.188804	0.0437898	0.333818	0.0107164	0.130405	-0.0567289	0.317539	0.171999	0.108715	-0.178123	0.395554	0.474661	0.536227	0.34749	9.96811
urine feruloylquinate (3)	0.526249	-0.543347	-0.963565	-0.123128	0.0112687	-0.525366	-1.06331	0.0125748	0.0556012	-0.293876	-1.10144	0.513686	0.492006	0.49451	0.881135	0
urine X - 12704	0.542577	-0.375342	-0.669222	-0.0814615	0.0123058	-0.430084	-0.809235	-0.0509328	0.0261987	-0.625302	-1.19032	-0.0602871	0.0552546	0.333938	0.751347	0
urine X - 12822	0.542577	0.163158	0.035283	0.291032	0.0123929	0.143822	-0.0216664	0.30931	0.0885012	0.174825	-0.0713021	0.420953	0.194054	0.915558	0.922551	0
urine S-(3-hydroxypropyl)mercapturic acid (HPMA)	0.553063	-0.311013	-0.561054	-0.060972	0.014773	-0.345345	-0.658326	-0.0323638	0.0305693	-0.478342	-0.95959	0.00290737	0.0799968	0.443642	0.603134	0
urine isoeugenol sulfate	0.553063	-0.438607	-0.791611	-0.0856036	0.0148813	-0.516075	-0.959055	-0.0730949	0.0224085	-0.0256194	-0.705011	0.653772	0.94254	0.193392	0.663134	0
urine 3-(3-amino-3-carboxypropyl)uridine*	0.553063	0.0791805	0.0151578	0.143203	0.0153507	0.0709914	-0.0101289	0.152112	0.0863018	0.0871548	-0.036072	0.210382	0.195806	0.884945	0.968984	0
urine 3-hydroxycotinine glucuronide	0.553063	-1.36119	-2.46263	-0.259759	0.015427	-0.96012	-2.36379	0.443547	0.18004	-0.959705	-3.06306	1.14365	0.392187	0.669894	0.516213	0
urine 1-stearoyl-2-linoleoyl-GPC (18:0/18:2)*	0.553063	0.740583	0.139263	1.3419	0.0157836	0.64886	-0.100437	1.39816	0.0896499	1.25221	0.0975461	2.40688	0.0594662	0.332996	0.476156	0
urine glycochenodeoxycholate glucuronide (1)	0.553063	0.299633	0.0551074	0.544159	0.0163204	0.262513	-0.048779	0.573806	0.0983632	0.240317	-0.230591	0.711225	0.340792	0.778573	0.55213	0
urine triethanolamine	0.553063	-0.370444	-0.674041	-0.0668465	0.0167791	-0.29627	-0.679942	0.0874015	0.130158	-0.160558	-0.745714	0.424597	0.602487	0.430051	0.902414	0
urine 3-methyl catechol sulfate (1)	0.553063	-0.298165	-0.543368	-0.0529624	0.017158	-0.239115	-0.556354	0.0781241	0.139596	-0.344045	-0.815976	0.127886	0.183532	0.828019	0.872351	0
urine dimethylglycine	0.553063	-0.225875	-0.412041	-0.0397089	0.0174058	-0.196562	-0.451684	0.0585604	0.131024	-0.385155	-0.743461	-0.0268483	0.0613688	0.331899	0.88879	0
urine X - 12821	0.553063	0.46057	0.0770682	0.844071	0.0185808	0.448087	-0.0851011	0.981275	0.0995297	0.768945	0.0315409	1.50635	0.0682127	0.359872	0.476392	0
urine 4-vinylguaiacol sulfate	0.553063	-0.400984	-0.735234	-0.0667339	0.0187091	-0.50086	-0.936715	-0.0650042	0.0243048	-0.702453	-1.34589	-0.0590177	0.0580607	0.307761	0.497967	0
urine N-acetylthreonine	0.553063	-0.205237	-0.376566	-0.0339078	0.0188816	-0.224468	-0.451174	0.00223657	0.0523034	-0.43761	-0.767351	-0.107869	0.02644	0.137046	0.820861	0
urine methyl vanillate sulfate	0.553063	-0.349507	-0.641757	-0.0572574	0.0190803	-0.336832	-0.743908	0.0702432	0.104854	-0.533612	-1.10692	0.0396968	0.098093	0.477934	0.235721	21.1521
urine (2,4 or 2,5)-dimethylphenol sulfate	0.553063	-0.40043	-0.7357	-0.0651596	0.0192383	-0.29605	-0.729116	0.137016	0.180291	-0.27108	-0.916552	0.374393	0.429628	0.655607	0.785394	0
urine 3-methoxytyrosine	0.553063	-0.215595	-0.396423	-0.0347669	0.0194498	-0.355904	-0.603835	-0.107973	0.00490026	-0.252075	-0.616085	0.111935	0.204538	0.822804	0.34652	10.0659
urine taurocholenate sulfate*	0.553063	0.275614	0.0434378	0.50779	0.0199837	0.255385	-0.044055	0.554825	0.0946022	0.278357	-0.16847	0.725185	0.250098	0.989041	0.671123	0
urine chlorogenate	0.553063	-0.489233	-0.901663	-0.0768026	0.0200747	-0.345526	-0.876793	0.185741	0.202407	-0.258411	-1.05151	0.534686	0.53743	0.519358	0.570535	0
urine feruloylquinate (5)	0.553063	-0.516591	-0.953111	-0.0800704	0.0203691	-0.357235	-0.931944	0.217473	0.223109	-0.549785	-1.38958	0.290012	0.228389	0.929533	0.826979	0
urine X - 12740	0.553063	0.472876	0.0732007	0.872552	0.0203987	0.434019	-0.0719313	0.939969	0.0927018	0.664074	-0.10513	1.43328	0.121502	0.581131	0.605508	0
urine allo-threonine	0.553063	0.177103	0.0269561	0.32725	0.0207866	0.241361	0.0383378	0.444384	0.0198023	0.231928	-0.0568127	0.520668	0.14649	0.672317	0.561714	0
urine glucuronide of C19H28O4 (1)*	0.553063	-0.469322	-0.86803	-0.0706138	0.02105	-0.479454	-0.983661	0.0247528	0.0623576	-0.44615	-1.21307	0.320764	0.280774	0.946099	0.975412	0
urine coumaroylquinate (5)	0.553063	-0.322633	-0.5981	-0.0471668	0.0217011	-0.42936	-0.802771	-0.0559487	0.0242196	-0.198845	-0.729473	0.331783	0.479532	0.604364	0.970752	0
urine deoxycholic acid 12-sulfate*	0.553063	0.357795	0.0519491	0.663641	0.0218554	0.36465	-0.0725183	0.801817	0.102082	0.279763	-0.309457	0.868983	0.373982	0.767598	0.822443	0
urine X - 22162	0.553063	-0.0833812	-0.154815	-0.0119476	0.0221505	-0.0828339	-0.179654	0.0139861	0.0935743	-0.0761697	-0.213665	0.0613261	0.303057	0.906621	0.55893	0
urine N4-acetylsulfamethoxazole*	0.553063	-2.1955	-4.08693	-0.304072	0.0229027	-2.06335	-4.57554	0.448842	0.107445	1.14471	-2.24495	4.53437	0.523	0.0478127	0.301873	14.5333
urine acesulfame	0.553063	-1.65007	-3.07399	-0.226163	0.0231307	-1.30279	-2.77056	0.164977	0.0819179	-2.06018	-4.93153	0.811161	0.18995	0.750324	0.0610028	42.1207
urine resveratrol disulfate (1)*	0.553063	-0.662059	-1.23404	-0.0900779	0.023291	-0.724824	-1.45499	0.00534059	0.0516994	-0.540048	-1.63991	0.559811	0.358555	0.804224	0.849163	0
urine X - 16087	0.557423	0.171862	0.0217158	0.322009	0.0248688	0.131824	-0.0600452	0.323694	0.17811	0.0830227	-0.205999	0.372045	0.58583	0.496865	0.770715	0
urine coumaroylquinate (3)	0.557423	-0.318344	-0.596684	-0.0400036	0.0249837	-0.119216	-0.485143	0.246711	0.523121	-0.0520776	-0.587373	0.483218	0.852592	0.280317	0.472211	0
urine X - 24515	0.557423	0.22579	0.0279843	0.423596	0.0252701	0.21995	-0.0158523	0.455753	0.0675193	0.299836	-0.0953127	0.694984	0.167796	0.67628	0.300879	14.6324
urine X - 24543	0.557423	-0.396555	-0.74463	-0.0484807	0.0255521	-0.35838	-0.783292	0.0665316	0.098315	-0.521078	-1.21764	0.175487	0.173324	0.690366	0.246885	20.0254
urine glycolithocholate sulfate*	0.557423	0.336072	0.0404734	0.631671	0.0258591	0.382063	0.0143832	0.749742	0.0416866	0.309489	-0.259229	0.878207	0.311232	0.916721	0.924809	0
urine glycocholenate sulfate*	0.557423	0.230505	0.0277092	0.433302	0.0258962	0.268352	0.009929	0.526775	0.0418238	0.00539695	-0.377576	0.38837	0.978508	0.207277	0.408556	3.70097
urine X - 23665	0.557423	0.214203	0.0252902	0.403116	0.0262597	0.192964	-0.0556658	0.441593	0.128223	0.258768	-0.104799	0.622334	0.193224	0.784301	0.902966	0
urine N-acetylkynurenine (2)	0.572057	-0.336646	-0.635913	-0.0373783	0.0274708	-0.314376	-0.655784	0.0270326	0.0711099	-0.125432	-0.710517	0.459653	0.683238	0.427132	0.368968	7.79133
urine X - 24794	0.572057	-0.315201	-0.596351	-0.0340505	0.0279963	-0.27539	-0.662036	0.111256	0.162717	-0.375439	-0.923152	0.172275	0.208805	0.805735	0.497606	0
urine 4-vinylcatechol sulfate	0.572057	-0.399934	-0.757068	-0.0428002	0.0281741	-0.346234	-0.8038	0.111332	0.138053	-0.809169	-1.49635	-0.121992	0.0436625	0.201804	0.581329	0
urine 3-S-cysteinyl-2-methylpropanoate*	0.584273	-0.198659	-0.377195	-0.020123	0.0291928	-0.102002	-0.340288	0.136283	0.401471	-0.222139	-0.565779	0.121502	0.233876	0.878577	0.709042	0
urine xanthopterin	0.590403	0.14634	0.0140853	0.278595	0.0301052	0.103698	-0.0638464	0.271241	0.225101	0.275669	0.0208377	0.530501	0.0600002	0.271564	0.818264	0
urine X - 22834	0.590403	0.370751	0.0345393	0.706962	0.0306712	0.512602	0.0436931	0.981511	0.0321457	0.0311173	-0.6001	0.662335	0.924936	0.245078	0.311538	13.57
urine isocitrate	0.590403	0.12284	0.0111009	0.234578	0.0311869	0.162369	0.0109758	0.313762	0.0355481	0.281065	0.0659896	0.496141	0.028309	0.122397	0.761882	0
urine X - 25003	0.590403	-0.186745	-0.357171	-0.0163189	0.0317425	-0.178136	-0.390704	0.0344309	0.100487	0.058639	-0.269312	0.38659	0.733271	0.116831	0.523269	0
urine N-acetyl-isoputreanine	0.590403	0.14173	0.0116949	0.271765	0.0326602	0.132604	-0.025828	0.291036	0.100913	0.283207	0.041585	0.524828	0.0444589	0.208926	0.216739	23.0868
urine X - 16649	0.590403	-0.344973	-0.661551	-0.0283956	0.0326987	-0.31014	-0.694464	0.074185	0.113732	-0.441379	-1.05048	0.167717	0.185945	0.724075	0.974999	0
urine X - 24338	0.590403	-0.217228	-0.417122	-0.017335	0.033177	-0.224071	-0.492838	0.0446959	0.102254	-0.350907	-0.735719	0.0339056	0.104188	0.444073	0.50936	0
urine 17alpha-hydroxypregnanolone glucuronide	0.590403	0.247728	0.0196529	0.475804	0.0332666	0.166519	-0.111626	0.444665	0.240641	0.27322	-0.186222	0.732661	0.270845	0.901202	0.284991	16.2147
urine X - 23161	0.590403	-0.314022	-0.603674	-0.024371	0.0335972	-0.324587	-0.67095	0.0217772	0.0662492	-0.619141	-1.16052	-0.0777658	0.0488794	0.225185	0.387683	5.87229
urine glucuronide of C9H10O4 (1)*	0.590403	-0.222361	-0.4276	-0.0171232	0.0337132	-0.29727	-0.581508	-0.0130321	0.0403813	-0.156951	-0.551924	0.238022	0.454113	0.711964	0.67608	0
urine X - 24765	0.598105	-0.180395	-0.347706	-0.0130845	0.03458	-0.163341	-0.384295	0.0576141	0.147365	-0.0671847	-0.389229	0.254859	0.691242	0.438789	0.716429	0
urine X - 24952	0.613731	-0.177324	-0.343927	-0.0107218	0.0369697	-0.123116	-0.335562	0.0893289	0.256024	-0.0489328	-0.369699	0.271834	0.771068	0.380205	0.736648	0
urine N6-carboxyethyllysine	0.613731	0.112523	0.00671563	0.21833	0.0371271	0.137901	0.00369665	0.272105	0.0440147	0.21554	0.012085	0.418995	0.0645885	0.272263	0.703742	0
urine 4-imidazoleacetate	0.613731	-0.248767	-0.482724	-0.0148112	0.0371562	-0.166771	-0.476673	0.14313	0.291544	-0.39636	-0.856773	0.0640545	0.122441	0.479167	0.354304	9.2801
urine 3-(N-acetyl-L-cystein-S-yl) acetaminophen	0.613731	-1.31523	-2.55271	-0.0777475	0.0372418	-1.03868	-2.52039	0.443021	0.169458	-1.98064	-4.35539	0.394116	0.133161	0.534409	0.827833	0
urine cystine	0.613731	0.142507	0.00795874	0.277056	0.0379033	0.169128	-0.00105455	0.339311	0.0514366	0.201192	-0.0577579	0.460142	0.158784	0.614472	0.50643	0
urine X - 23739	0.613731	0.105746	0.00579746	0.205694	0.0381118	0.0976106	-0.0227199	0.217941	0.111858	0.146799	-0.0527716	0.34637	0.179961	0.64716	0.329374	11.788
urine prednisolone	0.632121	1.46187	0.0593085	2.86444	0.041068	1.58037	-0.240908	3.40165	0.0889971	1.8544	-0.965178	4.67398	0.226402	0.756119	0.409257	3.62736
urine N-acetylphenylalanine	0.632121	-0.170741	-0.334556	-0.00692605	0.0410692	-0.144056	-0.35802	0.0699093	0.186975	-0.212258	-0.527577	0.103062	0.21646	0.768828	0.838229	0
urine pyroglutamine*	0.632121	-0.181828	-0.356924	-0.00673265	0.041818	-0.260082	-0.48456	-0.0356041	0.0231572	-0.455776	-0.792794	-0.118758	0.0242873	0.0918227	0.559728	0
urine cholate	0.632121	-0.416373	-0.818262	-0.0144851	0.042295	-0.494529	-0.986089	-0.0029684	0.0486325	-0.266101	-1.03778	0.505578	0.514454	0.664338	0.752823	0
urine histidine betaine (hercynine)*	0.632121	0.334303	0.0115576	0.657048	0.0423412	0.325571	-0.0773277	0.72847	0.113241	0.614747	-0.00842322	1.23792	0.0819621	0.326788	0.497823	0
urine picolinate	0.632121	-0.134081	-0.263689	-0.00447224	0.0426017	-0.105184	-0.272083	0.0617144	0.216747	-0.257499	-0.506909	-0.00808882	0.0705633	0.282775	0.818417	0
urine X - 24736	0.632121	-0.262384	-0.516831	-0.00793652	0.0432697	-0.267295	-0.584676	0.0500857	0.0988074	-0.353961	-0.842869	0.134947	0.186313	0.676361	0.632289	0
urine sedoheptulose	0.632121	-0.55205	-1.08885	-0.0152533	0.0438358	-0.463288	-1.16458	0.237998	0.195388	-0.107425	-1.15785	0.943001	0.845152	0.357228	0.849313	0
urine daidzein	0.632121	0.817699	0.0214496	1.61395	0.0441397	0.790165	-0.228259	1.80859	0.128341	0.0930324	-1.42966	1.61573	0.907054	0.299477	0.844876	0
urine 3-ethylcatechol sulfate (1)	0.632121	-0.254126	-0.50199	-0.006262	0.0444862	-0.251349	-0.567144	0.0644475	0.118766	-0.479375	-0.956958	-0.00179174	0.077489	0.304884	0.672392	0
urine X - 12813	0.632121	0.438705	0.0100324	0.867378	0.044874	0.272264	-0.36201	0.906537	0.400169	0.551202	-0.272166	1.37457	0.218808	0.76023	0.652588	0
urine bilirubin degradation product, C16H18N2O5 (1)**	0.632121	0.174651	0.00383236	0.345469	0.0450769	0.112223	-0.0904566	0.314903	0.277822	-0.0200802	-0.333739	0.293578	0.902634	0.184524	0.249309	19.7815
urine 4-hydroxycoumarin	0.632121	0.977212	0.0212541	1.93317	0.0451193	0.924149	-0.336782	2.18508	0.150867	0.517093	-1.35981	2.394	0.60103	0.588903	0.601945	0
urine C-glycosyltryptophan	0.632932	0.0633202	0.0012306	0.12541	0.0456289	0.0534238	-0.0350881	0.141936	0.236813	0.0865874	-0.0343767	0.207552	0.190905	0.668435	0.490769	0
urine oxypurinol	0.634791	-1.26694	-2.51262	-0.0212601	0.046216	-1.60082	-3.13144	-0.0702144	0.0403767	-2.33228	-4.73785	0.0732976	0.0865876	0.334205	0.726544	0
urine ethyl glucuronide	0.638558	-0.738688	-1.46763	-0.00974954	0.0470135	-0.88829	-1.87083	0.0942542	0.0764033	-0.727515	-2.13066	0.675626	0.33348	0.985777	0.527137	0
urine 3-hydroxyhexanoate	0.638558	-0.25678	-0.510617	-0.00294349	0.0474019	-0.166952	-0.473944	0.14004	0.286472	-0.29224	-0.785885	0.201406	0.272877	0.87243	0.510128	0
urine coumaroylquinate (4)	0.666943	-0.309629	-0.619239	-2.02037e-05	0.0499851	-0.182291	-0.543849	0.179267	0.323064	-0.264542	-0.860595	0.331511	0.404764	0.86572	0.887276	0
urine glutamate	0.667298	-0.133444	-0.267595	0.000706398	0.0512186	-0.117345	-0.279179	0.0444889	0.15527	-0.39067	-0.629497	-0.151843	0.00939429	0.0330732	0.302718	14.4491
urine acetylsalicylate	0.667298	-1.07808	-2.16211	0.00595162	0.0512712	-1.04115	-2.36096	0.278668	0.122072	0.251559	-1.75869	2.26181	0.81121	0.157146	0.413577	3.173
urine X - 23641	0.667298	0.164274	-0.00102704	0.329574	0.0514405	0.168448	-0.0416186	0.378515	0.116031	0.149376	-0.168882	0.467633	0.379273	0.916622	0.701197	0
urine X - 24328	0.670843	0.177282	-0.00204001	0.356604	0.0526639	0.145967	-0.105803	0.397737	0.255824	-0.0103908	-0.355628	0.334846	0.954122	0.240871	0.594326	0
urine X - 23645	0.670843	-0.279109	-0.561438	0.00322084	0.0526715	-0.265644	-0.622716	0.091429	0.14481	-0.435452	-0.979172	0.108268	0.147561	0.524504	0.810502	0
urine beta-alanine	0.672907	-0.223833	-0.450862	0.0031963	0.0533138	-0.243261	-0.531886	0.0453639	0.0985525	-0.274143	-0.711243	0.162957	0.247113	0.797145	0.709858	0
urine 3,7-dimethylurate	0.675297	0.25558	-0.00437803	0.515538	0.0539852	0.22896	-0.104306	0.562225	0.178131	0.388305	-0.127484	0.904093	0.170847	0.56809	0.322999	12.4258
urine glycerol	0.676882	-0.22943	-0.463578	0.00471683	0.0547972	-0.144313	-0.448621	0.159996	0.352642	-0.205099	-0.655522	0.245324	0.393114	0.903821	0.825914	0
urine X - 11787	0.676882	0.111785	-0.00243031	0.226	0.0550782	0.114028	-0.0328381	0.260893	0.128077	0.183673	-0.0361482	0.403495	0.132533	0.470429	0.634698	0
urine 2-aminooctanoate	0.682094	0.368039	-0.00975928	0.745838	0.056219	0.486574	0.0368149	0.936332	0.0339726	0.0874148	-0.647907	0.822737	0.820461	0.401954	0.195055	25.3371
urine glycitein glucuronide (2)*	0.682094	1.20336	-0.0346715	2.44139	0.0567704	1.86684	0.191423	3.54227	0.0289698	0.8192	-1.53946	3.17786	0.511497	0.715463	0.848581	0
urine N-acetylmethionine sulfoxide	0.682094	-0.158547	-0.321921	0.00482571	0.0571619	-0.11223	-0.320346	0.0958853	0.290536	-0.0704295	-0.384772	0.243913	0.669899	0.534623	0.8975	0
urine phenylalanylglycine	0.682094	0.119874	-0.00379149	0.24354	0.0574498	0.108348	-0.0427775	0.259474	0.159968	0.067668	-0.170257	0.305593	0.589491	0.625583	0.988402	0
urine 1-methyl-5-imidazolelactate	0.682947	0.239551	-0.00812998	0.487233	0.0580091	0.176274	-0.157737	0.510286	0.300963	0.110017	-0.366744	0.586778	0.660719	0.547093	0.893911	0
urine 4-hydroxycinnamate	0.690803	-0.331065	-0.675397	0.0132674	0.0595048	-0.139354	-0.587653	0.308944	0.542354	0.0691343	-0.56896	0.707229	0.836098	0.180115	0.38219	6.43799
urine X - 12815	0.690803	0.638079	-0.0259817	1.30214	0.0596625	0.547435	-0.136023	1.23089	0.116441	0.998503	-0.315639	2.31265	0.167278	0.543301	0.0724243	40.2681
urine o-cresol sulfate	0.691991	-0.259553	-0.530305	0.0111992	0.0602591	-0.209947	-0.536478	0.116583	0.207602	-0.281191	-0.802342	0.23996	0.315154	0.926006	0.995474	0
urine chenodeoxycholic acid sulfate (1)	0.694446	0.366223	-0.0172138	0.749659	0.0612101	0.30813	-0.166473	0.782733	0.203202	0.106876	-0.642386	0.856138	0.785503	0.44532	0.371593	7.52364
urine caffeine	0.694446	-0.344199	-0.705958	0.0175588	0.0622049	-0.392536	-0.854817	0.0697458	0.0960608	-0.405859	-1.10194	0.290221	0.27975	0.843042	0.613073	0
urine 2-aminobutyrate	0.694446	-0.316058	-0.648983	0.0168678	0.062792	-0.168904	-0.571352	0.233545	0.410749	0.0460753	-0.595981	0.688132	0.890939	0.225135	0.581718	0
urine 11-ketoetiocholanolone glucuronide	0.694446	0.23631	-0.012939	0.485559	0.063138	0.25235	-0.0486752	0.553374	0.100374	0.0377065	-0.442394	0.517807	0.880725	0.365166	0.636067	0
urine methyl-4-hydroxybenzoate sulfate	0.694446	-0.461346	-0.948048	0.0253559	0.0631896	-0.394738	-0.990103	0.200627	0.193775	-0.306532	-1.28381	0.670751	0.552446	0.724006	0.3135	13.3743
urine ascorbate (Vitamin C)	0.694446	0.685494	-0.0403496	1.41134	0.0641682	0.733025	-0.242557	1.70861	0.140842	1.87115	0.473655	3.26864	0.0254114	0.0802893	0.458679	0
urine sulfate of piperine metabolite C15H17NO3 (1)*	0.694446	-0.277036	-0.571247	0.0171753	0.0649582	-0.292176	-0.687601	0.103249	0.147561	-0.129521	-0.696067	0.437026	0.66365	0.563674	0.549961	0
urine 2-dimethylaminoethanol	0.694446	-0.147962	-0.305225	0.00930114	0.0651767	-0.103881	-0.316124	0.108363	0.337414	-0.0570997	-0.359839	0.24564	0.719337	0.506842	0.743927	0
urine S-adenosylmethionine (SAM)	0.694446	0.11829	-0.00750475	0.244085	0.0653239	0.0635874	-0.102668	0.229843	0.453482	0.190102	-0.0520421	0.432246	0.154891	0.511781	0.842447	0
urine glutamine conjugate of C8H12O4 (2)*	0.694446	0.277175	-0.0177007	0.57205	0.0654296	0.275714	-0.094823	0.646251	0.144732	0.270671	-0.297861	0.839204	0.372743	0.979595	0.711269	0
urine X - 24406	0.702331	0.188329	-0.0135819	0.390241	0.0675309	0.210944	-0.0392736	0.461161	0.0984668	0.283387	-0.105453	0.672228	0.18365	0.587374	0.829512	0
urine cytosine	0.702331	-0.166502	-0.34508	0.0120755	0.067635	-0.142574	-0.369625	0.084477	0.218421	-0.0254632	-0.369346	0.318419	0.887493	0.369062	0.938239	0
urine N6-succinyladenosine	0.702331	0.134632	-0.00978585	0.27905	0.0676764	0.137794	-0.041932	0.317519	0.132921	0.242222	-0.035897	0.520341	0.11863	0.395809	0.75404	0
urine N-alpha-acetylornithine	0.711319	-0.118965	-0.247213	0.00928332	0.0690503	-0.10492	-0.262645	0.0528054	0.192309	-0.0634959	-0.312208	0.185216	0.627638	0.620096	0.493968	0
urine theophylline	0.711588	-0.23362	-0.485954	0.0187138	0.0695843	-0.225761	-0.561856	0.110335	0.187993	-0.343013	-0.827963	0.141937	0.19578	0.615908	0.592427	0
urine X - 15503	0.744081	0.105511	-0.0101256	0.221147	0.0737209	0.13776	0.0206448	0.254876	0.0211408	0.212793	-0.00731037	0.432897	0.0873586	0.289694	0.0673687	41.0677
urine X - 23666	0.744081	0.103648	-0.0104998	0.217796	0.0751285	0.0591374	-0.0819989	0.200274	0.411508	0.101829	-0.117958	0.321616	0.385203	0.985229	0.68725	0
urine N1,N12-diacetylspermine	0.744081	0.161063	-0.0165988	0.338725	0.0755935	0.10903	-0.120687	0.338747	0.352241	0.0654603	-0.276581	0.407502	0.715419	0.53588	0.873566	0
urine X - 24418	0.744081	0.147943	-0.0159882	0.311874	0.0769258	0.112521	-0.106492	0.331535	0.313954	0.0568662	-0.258699	0.372431	0.731275	0.522926	0.696715	0
urine X - 13723	0.744081	-0.221187	-0.466719	0.0243452	0.0774583	-0.247939	-0.565189	0.0693114	0.125582	-0.142138	-0.614716	0.330439	0.568603	0.709234	0.614155	0
urine X - 12112	0.744081	-0.237302	-0.501183	0.026578	0.0779752	-0.225956	-0.560688	0.108775	0.18582	-0.20965	-0.717469	0.298168	0.437251	0.903067	0.699511	0
urine X - 15728	0.744081	-0.35098	-0.741317	0.0393572	0.0780113	-0.360629	-0.808584	0.0873257	0.114593	-0.407413	-1.19356	0.378739	0.333705	0.872447	0.232088	21.5204
urine pimelate (C7-DC)	0.744081	0.123686	-0.0143852	0.261758	0.079129	0.129073	-0.0616918	0.319837	0.184798	0.238977	-0.0265703	0.504525	0.108226	0.342651	0.770153	0
urine indole-3-carboxylate	0.744081	-0.213569	-0.452795	0.0256572	0.0801604	-0.164512	-0.447781	0.118756	0.255004	-0.0422794	-0.509192	0.424633	0.862677	0.419809	0.299515	14.7682
urine tigloylglycine	0.744081	0.12626	-0.0153935	0.267914	0.0806417	0.112999	-0.0595813	0.285579	0.199384	0.114794	-0.171052	0.40064	0.449471	0.928504	0.4018	4.40771
urine X - 15136	0.744081	-0.443301	-0.940699	0.0540975	0.0806727	-0.254362	-0.875475	0.366751	0.422173	-0.807603	-1.76648	0.151271	0.129799	0.404183	0.984551	0
urine N-carbamoylsarcosine	0.744081	0.363551	-0.0445833	0.771685	0.0808346	0.271798	-0.203929	0.747525	0.262804	-0.375083	-1.06792	0.317753	0.313611	0.0348103	0.217118	23.0479
urine X - 21470	0.744081	0.24948	-0.0310186	0.529979	0.0812945	0.282159	-0.0940603	0.658379	0.141577	0.22228	-0.317154	0.761714	0.438095	0.910179	0.780185	0
urine trans-aconitate	0.744081	0.0730891	-0.00916259	0.155341	0.0815732	0.105446	0.00364622	0.207245	0.0423397	0.117745	-0.0405745	0.276064	0.175611	0.532202	0.909462	0
urine valylleucine	0.744081	0.206765	-0.0260115	0.439542	0.0816925	0.0927536	-0.230291	0.415798	0.573604	0.178886	-0.291144	0.648916	0.47288	0.894523	0.365946	8.09915
urine 2,3-dimethylphenol sulfate	0.744081	-0.304956	-0.648574	0.0386612	0.0819567	-0.390843	-0.848243	0.0665573	0.0939803	-0.128124	-0.789168	0.53292	0.711976	0.553097	0.841212	0
urine hydrochlorothiazide	0.744081	-0.429719	-0.914038	0.0545996	0.0820334	-0.451157	-1.10956	0.20725	0.179267	-0.706648	-1.64473	0.231436	0.170614	0.514614	0.504947	0
urine 3-hydroxyanthranilate	0.744081	-0.262557	-0.559195	0.0340814	0.0827798	-0.284595	-0.603209	0.0340184	0.0799979	-0.674539	-1.19326	-0.155817	0.0289278	0.0984521	0.0435695	45.3593
urine dihydroferulate	0.744081	-0.378066	-0.807047	0.0509147	0.0841065	-0.272446	-0.756306	0.211414	0.26977	-0.684241	-1.52022	0.151742	0.13975	0.420289	0.244246	20.2912
urine X - 17365	0.744081	-0.266377	-0.568722	0.0359683	0.0842039	-0.254656	-0.638366	0.129055	0.19334	-0.337992	-0.919954	0.24397	0.281528	0.78349	0.96196	0
urine sulforaphane-cysteine	0.744081	-0.243334	-0.519946	0.0332781	0.0846774	-0.124083	-0.490574	0.242409	0.506957	0.0471384	-0.482184	0.576461	0.864922	0.235757	0.821578	0
urine methyl glucopyranoside (alpha + beta)	0.744081	-0.254455	-0.54398	0.0350711	0.0849703	-0.16008	-0.516742	0.196582	0.379029	-0.00965061	-0.566147	0.546845	0.973555	0.336497	0.916626	0
urine 4-ethyl-2-methoxyphenol sulfate	0.744081	-0.306812	-0.655919	0.0422951	0.0849771	-0.241308	-0.698328	0.215712	0.30073	-0.545382	-1.21686	0.126099	0.142492	0.433949	0.822546	0
urine equol glucuronide	0.751544	0.533438	-0.0762343	1.14311	0.0863659	0.31525	-0.448207	1.07871	0.418333	0.225298	-0.948439	1.39903	0.714617	0.560477	0.936534	0
urine ergothioneine	0.760601	0.486444	-0.0723117	1.0452	0.0879496	0.230748	-0.545393	1.00689	0.560096	1.01118	-0.052868	2.07524	0.0921237	0.284664	0.38591	6.05515
urine X - 11858	0.771202	0.474345	-0.0747095	1.0234	0.0904036	0.648883	-0.0970088	1.39477	0.088184	0.695708	-0.39387	1.78529	0.23925	0.650575	0.445631	0
urine alpha-CEHC	0.771202	-0.479973	-1.03601	0.0760646	0.0906754	-0.758808	-1.5551	0.0374786	0.0618018	-0.84682	-1.94291	0.249271	0.160914	0.461157	0.440871	0.259261
urine adipate (C6-DC)	0.771202	-0.152481	-0.329211	0.0242476	0.0908268	-0.0880945	-0.327467	0.151278	0.470719	0.111655	-0.22852	0.45183	0.534492	0.105241	0.445594	0
urine 11beta-hydroxyandrosterone glucuronide	0.776455	0.163088	-0.0268001	0.352976	0.0923089	0.266982	-0.00269414	0.536658	0.0523331	0.081543	-0.283875	0.446961	0.67114	0.61982	0.776933	0
urine N-acetyl-3-methylhistidine*	0.776455	0.250226	-0.0413384	0.541789	0.0925539	0.427488	0.0175901	0.837385	0.0409463	-0.00837484	-0.56959	0.55284	0.977242	0.315395	0.896419	0
urine X - 22512	0.785517	-0.339787	-0.739176	0.0596025	0.0954209	-0.334309	-0.829612	0.160994	0.18587	-0.309082	-1.11501	0.496842	0.46957	0.932084	0.354533	9.2569
urine deoxycholic acid glucuronide	0.785517	0.231313	-0.040685	0.503311	0.095555	0.238723	-0.104635	0.58208	0.172982	0.461736	-0.0604166	0.983888	0.11373	0.334828	0.644765	0
urine 1-ribosyl-imidazoleacetate*	0.785517	-0.112004	-0.243823	0.0198141	0.0958422	-0.0714685	-0.247492	0.104555	0.426162	0.0410477	-0.212683	0.294778	0.757706	0.196572	0.877936	0
urine benzoate	0.785517	-0.332822	-0.724931	0.0592873	0.0961893	-0.368944	-0.846077	0.108189	0.129634	-0.449043	-1.20554	0.307449	0.271673	0.732069	0.990929	0
urine N,N-dimethyl-5-aminovalerate	0.785517	-0.208242	-0.454008	0.0375242	0.0967715	-0.333209	-0.660685	-0.00573233	0.0461223	-0.109458	-0.582504	0.363587	0.659858	0.642234	0.937113	0
urine syringol sulfate	0.785517	-0.267256	-0.583036	0.0485239	0.0971583	-0.291627	-0.691567	0.108314	0.152959	0.15697	-0.450729	0.764669	0.623645	0.14037	0.534485	0
urine glycerophosphoinositol*	0.785517	0.110213	-0.0202715	0.240697	0.0978287	0.151013	-0.00986418	0.311889	0.0657993	0.183673	-0.0679601	0.435307	0.183034	0.518532	0.976367	0
urine X - 21410	0.785517	0.229359	-0.0424213	0.501138	0.0981196	-0.038808	-0.405186	0.32757	0.835537	0.0154559	-0.508002	0.538914	0.954991	0.370406	0.449355	0
urine X - 24808	0.792355	-0.237363	-0.519949	0.0452236	0.0997017	-0.180376	-0.444897	0.0841454	0.181389	-0.2651	-0.834871	0.30467	0.383267	0.913276	0.0340657	47.4529
urine heptenedioate (C7:1-DC)*	0.792355	-0.11991	-0.262836	0.0230158	0.100105	-0.113286	-0.311124	0.0845534	0.261733	-0.166052	-0.441152	0.109048	0.264153	0.708485	0.56848	0
urine taurocyamine	0.795738	-0.514118	-1.12871	0.100476	0.1011	-0.714683	-1.52405	0.0946868	0.0835104	-0.466106	-1.65199	0.719782	0.458904	0.927907	0.677951	0
urine ribonate	0.798297	0.0678501	-0.013673	0.149373	0.10284	0.0662413	-0.0358907	0.168373	0.203656	0.130959	-0.0259489	0.287867	0.132919	0.377936	0.70176	0
urine 4-methyl-2-oxopentanoate	0.798297	0.129447	-0.0264521	0.285347	0.10365	0.10541	-0.113368	0.324187	0.344999	0.160002	-0.140271	0.460275	0.3209	0.820192	0.832245	0
urine X - 12708	0.798297	0.101453	-0.0207897	0.223695	0.103815	0.116777	-0.0408805	0.274434	0.146572	0.0291619	-0.208989	0.267313	0.815178	0.502125	0.465395	0
urine X - 24762	0.798297	0.101186	-0.0212292	0.223601	0.105218	0.0408388	-0.12103	0.202707	0.620959	-0.00756558	-0.243159	0.228028	0.951055	0.314553	0.913785	0
urine homostachydrine*	0.798297	-0.160824	-0.355714	0.0340653	0.105797	-0.141566	-0.381794	0.0986615	0.248088	-0.429822	-0.77146	-0.0881846	0.0333394	0.101041	0.214905	23.2753
urine daidzein sulfate (2)	0.798297	0.86201	-0.18334	1.90736	0.106048	0.820467	-0.0977059	1.73864	0.0798774	0.547321	-1.53415	2.62879	0.617494	0.735201	0.00657775	57.6283
urine N-acetyltyrosine	0.798297	-0.140479	-0.310861	0.0299024	0.106097	-0.124044	-0.341653	0.0935639	0.263888	-0.139093	-0.467017	0.18883	0.425183	0.992456	0.854119	0
urine furaneol sulfate	0.798297	0.152142	-0.0329284	0.337213	0.107127	0.0138008	-0.240746	0.268347	0.915373	0.204494	-0.151715	0.560703	0.286792	0.742989	0.852486	0
urine glycerophosphoserine*	0.798297	0.0877926	-0.0190779	0.194663	0.10738	0.0813092	-0.056967	0.219585	0.249116	0.159321	-0.050134	0.368776	0.166857	0.451612	0.236335	21.09
urine glucuronide of C10H18O2 (11)*	0.798297	0.129216	-0.0291946	0.287626	0.109877	0.13479	-0.0639798	0.333561	0.183817	0.233635	-0.0711521	0.538421	0.163893	0.450105	0.91027	0
urine 4-ureidobutyrate	0.798297	-0.103227	-0.229876	0.0234227	0.110157	-0.0414139	-0.211359	0.128531	0.632918	-0.111608	-0.355387	0.13217	0.390638	0.938695	0.5786	0
urine 4-ethylcatechol sulfate	0.798297	-0.254514	-0.567922	0.0588928	0.11146	-0.200686	-0.575035	0.173664	0.293387	-0.729378	-1.31847	-0.140287	0.03565	0.0942035	0.399389	4.659
urine nornicotine	0.798297	-0.56419	-1.25934	0.130963	0.111673	-0.39319	-1.36975	0.583367	0.430031	-0.34157	-1.67309	0.989951	0.626005	0.708868	0.923781	0
urine X - 12127	0.798297	0.100307	-0.0235923	0.224206	0.112568	0.0673763	-0.0961668	0.230919	0.4194	0.00401938	-0.234463	0.242501	0.974298	0.376186	0.932157	0
urine indoleacetate	0.798297	-0.241783	-0.540587	0.0570207	0.112752	-0.15036	-0.510023	0.209304	0.412572	-0.664133	-1.18607	-0.142193	0.0317761	0.0930596	0.271311	17.5786
urine X - 13431	0.798297	0.135806	-0.0320672	0.303678	0.112837	0.0965132	-0.116868	0.309895	0.375349	-0.0345107	-0.357891	0.28887	0.838519	0.254933	0.475718	0
urine X - 24660	0.798297	0.247855	-0.0594223	0.555131	0.113892	0.249434	-0.0915376	0.590405	0.151632	0.37562	-0.238207	0.989448	0.258033	0.643395	0.185183	26.3804
urine X - 24356	0.798297	-0.221693	-0.498074	0.0546876	0.115917	-0.286519	-0.664012	0.090974	0.136851	-0.643835	-1.16119	-0.126478	0.0349018	0.090513	0.396384	4.97148
urine pregnenetriol disulfate*	0.798297	0.182082	-0.0454649	0.409629	0.116798	0.177387	-0.123266	0.478041	0.247522	-0.0241981	-0.462203	0.413807	0.915915	0.305387	0.677794	0
urine coumaroylquinate (2)	0.798297	-0.225166	-0.50673	0.0563982	0.117027	-0.207182	-0.573861	0.159497	0.268111	0.025335	-0.516225	0.566895	0.928755	0.313508	0.919844	0
urine 3-hydroxykynurenine	0.798297	-0.180951	-0.407491	0.0455891	0.117456	-0.173291	-0.455472	0.108891	0.228731	-0.0278752	-0.464011	0.408261	0.902793	0.439524	0.931736	0
urine X - 24623	0.798297	-0.313206	-0.705432	0.0790193	0.117559	-0.253997	-0.749327	0.241333	0.314879	-0.233855	-0.987296	0.519586	0.556527	0.81385	0.62082	0
urine maleate	0.798297	-0.183757	-0.414454	0.0469397	0.118483	-0.320403	-0.627586	-0.0132209	0.040922	-0.259498	-0.703652	0.184656	0.278828	0.703907	0.768989	0
urine uracil	0.798297	0.117744	-0.0301987	0.265686	0.118787	0.0596592	-0.13599	0.255308	0.550073	0.0778919	-0.219397	0.37518	0.618738	0.764788	0.425481	1.91177
urine X - 24797	0.798297	-0.21509	-0.485424	0.055244	0.118893	-0.200734	-0.523918	0.122449	0.223465	-0.48091	-0.990573	0.0287542	0.0941397	0.258911	0.337838	10.9392
urine cortolone glucuronide (1)	0.798297	0.147907	-0.0381067	0.333921	0.119127	0.20501	-0.0296338	0.439655	0.0868165	0.130236	-0.22785	0.488322	0.492243	0.912119	0.86232	0
urine N2-acetyl,N6,N6-dimethyllysine	0.798297	-0.227457	-0.513605	0.0586898	0.119241	-0.23542	-0.610183	0.139343	0.218241	-0.208857	-0.759637	0.341923	0.474446	0.939782	0.965597	0
urine carnitine	0.798297	-0.209942	-0.474135	0.0542505	0.119353	-0.395283	-0.751273	-0.0392932	0.0295329	-0.528158	-1.00894	-0.0473771	0.0567665	0.159914	0.302859	14.4351
urine X - 24763	0.798297	-0.0874733	-0.197599	0.0226529	0.119518	-0.0551065	-0.203762	0.0935486	0.467496	-0.126906	-0.338873	0.08506	0.267807	0.678612	0.941483	0
urine m-tyramine	0.798297	-0.150659	-0.340429	0.0391096	0.1197	-0.216679	-0.480207	0.0468497	0.107065	-0.168345	-0.533028	0.196339	0.386873	0.913577	0.952653	0
urine 3,4-dihydroxyphenylacetate sulfate	0.798297	-0.121727	-0.275316	0.0318618	0.120334	-0.157082	-0.353968	0.0398032	0.117881	-0.237744	-0.53337	0.0578808	0.146053	0.389172	0.641438	0
urine S(2-carboxyethyl)mercapturic acid	0.798297	-0.251582	-0.569393	0.0662289	0.120776	-0.234476	-0.56875	0.0997988	0.16919	-0.159604	-0.796619	0.477412	0.633977	0.747174	0.134357	32.041
urine 3-methyl catechol sulfate (2)	0.798297	-0.22569	-0.51136	0.0599796	0.121515	-0.213038	-0.597985	0.171909	0.278061	-0.415899	-0.965574	0.133776	0.1689	0.44571	0.854911	0
urine X - 24359	0.798297	0.156101	-0.041589	0.353792	0.12171	0.104891	-0.143282	0.353063	0.407453	0.0354778	-0.345157	0.416113	0.858698	0.483995	0.530209	0
urine 4-acetamidophenol	0.798297	-0.391918	-0.888596	0.104759	0.121967	-0.311677	-0.926777	0.303424	0.320646	-0.123798	-1.07902	0.831426	0.804631	0.534038	0.858797	0
urine deoxycholate	0.798297	-0.240965	-0.546703	0.0647734	0.122412	-0.159851	-0.544348	0.224647	0.415167	-0.219673	-0.820467	0.381121	0.489996	0.936705	0.483708	0
urine benzoylcarnitine*	0.798297	-0.122934	-0.278955	0.0330859	0.122508	-0.133352	-0.338265	0.0715618	0.202137	-0.240136	-0.54049	0.0602176	0.148181	0.391805	0.588222	0
urine X - 24493	0.806083	-0.44142	-1.00429	0.121451	0.124278	-0.26442	-0.9416	0.412759	0.444085	0.214833	-0.815549	1.24521	0.691411	0.174574	0.307244	13.9981
urine X - 24216	0.808984	-0.652372	-1.48775	0.183008	0.125871	-0.510805	-1.42421	0.402604	0.273048	-0.991792	-2.6542	0.670616	0.269394	0.649166	0.0330735	47.6909
urine X - 17612	0.808984	-0.186966	-0.426739	0.0528058	0.126434	-0.127501	-0.419834	0.164833	0.392643	-0.00340946	-0.469799	0.46298	0.98885	0.388202	0.318629	12.8624
urine gamma-CEHC sulfate	0.808984	-0.199029	-0.454286	0.0562284	0.126458	-0.224045	-0.539468	0.0913774	0.163872	-0.402678	-0.892964	0.0876084	0.138532	0.362803	0.862012	0
urine sulfate of piperine metabolite C15H17NO3 (2)*	0.81439	-0.251394	-0.575022	0.0722341	0.127884	-0.288719	-0.688315	0.110876	0.156737	-0.155134	-0.804318	0.49405	0.649564	0.740742	0.233538	21.3734
urine X - 24455	0.817387	0.0687161	-0.019989	0.157421	0.128938	0.0999106	-0.0173641	0.217185	0.0949659	0.120492	-0.0500983	0.291082	0.196357	0.502028	0.668131	0
urine dihydroferulic acid sulfate	0.835355	-0.213149	-0.490908	0.0646105	0.132568	-0.191935	-0.532519	0.148648	0.269361	-0.248404	-0.782963	0.286155	0.383842	0.882755	0.702477	0
urine trigonelline (N'-methylnicotinate)	0.835355	-0.151937	-0.350185	0.0463114	0.133068	-0.0423222	-0.284363	0.199718	0.731815	-0.269494	-0.651098	0.11211	0.19642	0.495933	0.817688	0
urine X - 21803	0.835355	-0.391509	-0.903001	0.119983	0.133561	-0.406267	-1.04229	0.229755	0.210588	-0.902882	-1.86579	0.0600276	0.0959467	0.251009	0.365856	8.10836
urine glycochenodeoxycholate 3-sulfate	0.842904	0.186541	-0.0588429	0.431924	0.136233	0.243456	-0.0621038	0.549016	0.11838	0.188461	-0.283859	0.660782	0.452306	0.99274	0.880145	0
urine lyxonate	0.842904	-0.0964831	-0.223552	0.0305856	0.136699	-0.111316	-0.272113	0.0494817	0.174835	-0.0482046	-0.292752	0.196342	0.707335	0.660308	0.622451	0
urine histamine	0.842904	0.21949	-0.0698359	0.508816	0.137047	0.096516	-0.267715	0.460747	0.603508	-0.234933	-0.792208	0.322342	0.427924	0.091007	0.545874	0
urine 2-acetamidophenol sulfate	0.842904	0.195215	-0.062196	0.452625	0.137175	0.224048	-0.130877	0.578973	0.215999	0.16374	-0.331674	0.659154	0.531711	0.887025	0.812752	0
urine dexpanthenol	0.850536	-0.323281	-0.751567	0.105004	0.139024	-0.315193	-0.883511	0.253124	0.277032	-0.222099	-1.08501	0.640814	0.624866	0.793546	0.372113	7.47053
urine X - 24414	0.854912	-0.150547	-0.350665	0.0495714	0.140358	-0.145238	-0.392284	0.101808	0.249214	-0.234725	-0.619914	0.150465	0.2599	0.62702	0.711583	0
urine N-acetylcitrulline	0.854912	-0.117406	-0.273826	0.0390153	0.141264	-0.16314	-0.355566	0.0292866	0.0965801	-0.156943	-0.458022	0.144136	0.331018	0.769412	0.91915	0
urine X - 21831	0.854912	-0.269909	-0.630194	0.0903764	0.142019	-0.109759	-0.550923	0.331406	0.625815	-0.401726	-1.09582	0.292363	0.283091	0.672458	0.734077	0
urine glucosaminate	0.854912	0.0947928	-0.0317916	0.221377	0.14218	0.113175	-0.0576541	0.284005	0.19412	0.139376	-0.104559	0.383311	0.288951	0.684036	0.708853	0
urine X - 17300	0.857484	-0.331481	-0.775288	0.112326	0.14322	-0.139636	-0.699385	0.420114	0.624888	-0.599021	-1.45195	0.25391	0.198703	0.48806	0.679765	0
urine X - 21285	0.857744	0.143855	-0.049092	0.336801	0.143937	0.112519	-0.147199	0.372238	0.395812	0.028195	-0.343128	0.399518	0.884652	0.491245	0.569826	0
urine glucuronide of C10H18O2 (4)*	0.857744	-0.282309	-0.662055	0.0974366	0.145097	-0.39711	-0.888193	0.0939736	0.112988	-0.548513	-1.2787	0.181678	0.171698	0.422374	0.637024	0
urine 4-hydroxyglutamate	0.857744	-0.197404	-0.463285	0.0684769	0.145619	-0.22679	-0.532679	0.0790995	0.146185	-0.230667	-0.767175	0.305841	0.419111	0.889757	0.274615	17.2489
urine xanthurenate	0.857744	-0.116114	-0.272543	0.0403146	0.145712	-0.0484312	-0.260707	0.163844	0.654752	0.0320048	-0.265005	0.329015	0.836974	0.279324	0.351672	9.54609
urine X - 11852	0.858127	-0.34037	-0.799919	0.119178	0.146593	-0.206949	-0.772827	0.358928	0.473506	-0.216835	-1.10167	0.667995	0.641343	0.755397	0.924604	0
urine N-methylproline	0.858127	-0.321446	-0.756159	0.113267	0.147258	-0.237928	-0.723488	0.247632	0.336856	-0.635129	-1.48258	0.212325	0.1726	0.415693	0.179596	26.9771
urine spermine	0.858127	0.602757	-0.214659	1.42017	0.148384	0.397495	-0.67833	1.47332	0.468964	1.21534	-0.34297	2.77366	0.157358	0.386761	0.727994	0
urine 3-ethylphenylsulfate	0.858127	-0.18359	-0.432861	0.0656816	0.148873	-0.0740766	-0.417269	0.269116	0.67226	-0.416231	-0.894537	0.062075	0.118895	0.290121	0.539444	0
urine X - 23662	0.858127	0.369176	-0.133199	0.871551	0.149782	0.274095	-0.261841	0.810032	0.316155	0.234818	-0.775061	1.2447	0.658318	0.76652	0.183051	26.6076
urine X - 24499	0.858127	-0.253907	-0.599559	0.0917436	0.149939	-0.140055	-0.571887	0.291777	0.52499	-0.256524	-0.921277	0.408229	0.466891	0.992972	0.864801	0
urine 1-methylhistamine	0.858127	0.0966045	-0.0349633	0.228172	0.150118	0.176763	-0.00296863	0.356495	0.053906	-0.0651841	-0.318539	0.18817	0.624997	0.173757	0.801299	0
urine gamma-CEHC	0.858127	-0.23292	-0.552004	0.0861637	0.152514	-0.10284	-0.523624	0.317945	0.631928	-0.467028	-1.08016	0.146109	0.166323	0.401387	0.845678	0
urine N-acetylalanine	0.858127	-0.121767	-0.288866	0.0453323	0.153221	-0.0660889	-0.284329	0.152152	0.552828	0.108711	-0.213001	0.430422	0.52275	0.131375	0.84253	0
urine X - 21312	0.858127	0.186806	-0.0699487	0.443561	0.153867	0.148759	-0.241819	0.539337	0.455373	0.274862	-0.220048	0.769771	0.301903	0.691937	0.593033	0
urine gamma-glutamylthreonine	0.858127	-0.146219	-0.347617	0.0551777	0.154741	-0.174155	-0.433299	0.0849889	0.18778	-0.361854	-0.749438	0.0257288	0.0971986	0.230703	0.656895	0
urine pyridoxal	0.858127	-0.153041	-0.364415	0.0583336	0.155879	-0.165767	-0.442612	0.111079	0.240568	-0.378578	-0.785007	0.0278509	0.0978684	0.231681	0.829719	0
urine X - 24838	0.858127	-0.294399	-0.70116	0.112362	0.15603	-0.273158	-0.799594	0.253278	0.309158	-0.0545615	-0.849258	0.740135	0.895625	0.503091	0.383818	6.2706
urine X - 17009	0.858127	-0.348695	-0.83061	0.13322	0.156146	-0.236069	-0.86234	0.390202	0.46003	-0.0455701	-0.972499	0.881359	0.925141	0.470343	0.998818	0
urine leucine	0.858127	0.0938949	-0.0359821	0.223772	0.156494	0.0594958	-0.111471	0.230463	0.495202	0.0909973	-0.158997	0.340992	0.491899	0.979312	0.904162	0
urine phenylpyruvate	0.858127	-0.207272	-0.494178	0.0796334	0.156788	-0.326548	-0.710365	0.0572681	0.0954103	0.194643	-0.352789	0.742076	0.501757	0.121986	0.485083	0
urine acetylcarnitine (C2)	0.858127	-0.194295	-0.463419	0.0748287	0.157067	-0.40785	-0.771331	-0.0443691	0.0278629	-0.543007	-1.06102	-0.0249939	0.0669981	0.153587	0.554132	0
urine homovanillate (HVA)	0.858127	-0.10094	-0.240871	0.0389906	0.15741	-0.127967	-0.27566	0.0197268	0.0894737	-0.332826	-0.559759	-0.105893	0.0165396	0.0410636	0.117103	34.1273
urine X - 23429	0.858127	-0.168087	-0.401104	0.0649305	0.157415	-0.0779841	-0.388184	0.232216	0.6222	-0.341658	-0.790141	0.106826	0.166271	0.395513	0.846708	0
urine glycochenodeoxycholate	0.858767	0.291443	-0.113357	0.696244	0.158212	0.0900456	-0.454648	0.634739	0.745931	0.709817	-0.0434377	1.46307	0.0945181	0.2305	0.285435	16.1704
urine pro-hydroxy-pro	0.858767	-0.0833312	-0.199226	0.0325638	0.158758	-0.0706644	-0.21981	0.0784816	0.353087	-0.0982437	-0.321319	0.124832	0.408265	0.88118	0.978128	0
urine 5-oxoproline	0.8597	-0.0545362	-0.130527	0.0214546	0.159545	-0.0602154	-0.153249	0.0328182	0.204593	-0.0921978	-0.243146	0.0587506	0.258865	0.579744	0.400351	4.55875
urine 5alpha-androstan-3beta,17beta-diol disulfate	0.864662	-0.212356	-0.509454	0.0847406	0.161236	-0.169035	-0.532474	0.194405	0.361993	-0.0697136	-0.639733	0.500306	0.815401	0.578194	0.718778	0
urine ethyl beta-glucopyranoside	0.864662	0.278437	-0.111928	0.668801	0.162116	0.368024	-0.11175	0.847798	0.132724	0.770414	0.0203188	1.52051	0.0718077	0.163125	0.809007	0
urine N-acetyltryptophan	0.864662	-0.100878	-0.242475	0.0407187	0.162612	-0.0984629	-0.282494	0.0855678	0.294339	-0.161521	-0.434045	0.111004	0.272359	0.620819	0.638574	0
urine (2-butoxyethoxy)acetic acid (formerly X - 23667)	0.864662	0.169827	-0.0699748	0.409628	0.165125	0.297329	-0.0440995	0.638758	0.087857	-0.185746	-0.647299	0.275807	0.448547	0.107649	0.474261	0
urine pantoate	0.864662	0.0943385	-0.0389182	0.227595	0.165275	0.147501	-0.020733	0.315735	0.08572	0.162224	-0.0942853	0.418734	0.243447	0.557347	0.535277	0
urine X - 17353	0.864662	-0.249862	-0.602991	0.103267	0.165502	-0.236723	-0.680146	0.206699	0.295406	-0.39674	-1.07591	0.282426	0.278902	0.630467	0.98844	0
urine 5alpha-pregnan-3beta,20alpha-diol disulfate	0.864662	0.258546	-0.106962	0.624053	0.165624	0.428719	0.00320089	0.854237	0.0483014	0.404516	-0.324276	1.13331	0.302173	0.655523	0.0611002	42.1041
urine X - 21845	0.864662	0.322341	-0.133484	0.778166	0.165744	0.430757	-0.106851	0.968364	0.116318	0.529274	-0.37839	1.43694	0.279709	0.612366	0.33305	11.4196
urine X - 17357	0.864662	0.123901	-0.0526442	0.300447	0.16897	0.133578	-0.08243	0.349586	0.225501	0.196228	-0.143605	0.53606	0.284156	0.635945	0.942381	0
urine ascorbic acid 3-sulfate*	0.864662	0.0653055	-0.0278229	0.158434	0.169315	0.0693002	-0.0533705	0.191971	0.26819	0.0493354	-0.129922	0.228592	0.601397	0.842174	0.617589	0
urine hypotaurine	0.864662	-0.247305	-0.600747	0.106136	0.170251	-0.466736	-0.929552	-0.00391996	0.0480909	-0.551984	-1.22845	0.124484	0.14084	0.32505	0.44178	0.160797
urine X - 23438	0.864662	0.073073	-0.0313694	0.177515	0.170286	0.0103087	-0.139159	0.159776	0.892471	0.100288	-0.100723	0.3013	0.351204	0.762497	0.676425	0
urine glycodeoxycholate 3-sulfate	0.864662	0.200567	-0.0862355	0.48737	0.170486	0.154109	-0.215181	0.523398	0.413406	0.229736	-0.321731	0.781204	0.433232	0.905797	0.774194	0
urine sulfate of piperine metabolite C18H21NO3 (2)*	0.864662	-0.183445	-0.44584	0.0789499	0.17061	-0.121337	-0.459698	0.217024	0.48215	-0.0293896	-0.546024	0.487245	0.913429	0.509194	0.372909	7.38916
urine X - 11850	0.864662	-0.348701	-0.850429	0.153027	0.173142	-0.350481	-1.0394	0.338435	0.318708	-0.225875	-1.19201	0.740264	0.656588	0.776573	0.581207	0
urine N6,N6-dimethyllysine	0.864662	-0.127311	-0.310575	0.0559535	0.173338	-0.175576	-0.397485	0.0463327	0.120964	-0.235963	-0.588704	0.116777	0.21913	0.495973	0.902913	0
urine 1-kestose	0.864662	0.185703	-0.0816952	0.453101	0.173464	0.248717	-0.0969203	0.594355	0.15843	0.179476	-0.360097	0.71905	0.529141	0.9794	0.35929	8.77522
urine metformin	0.864662	0.796305	-0.350579	1.94319	0.173563	0.285149	-1.36767	1.93797	0.735259	1.53194	-0.672241	3.73613	0.203025	0.461382	0.60331	0
urine 2-furoylcarnitine	0.864662	-0.230324	-0.562994	0.102347	0.174789	-0.0785271	-0.501088	0.344034	0.715685	-0.321965	-0.962134	0.318204	0.347511	0.749386	0.582589	0
urine N-acetylmethionine	0.864662	-0.108403	-0.26502	0.0482142	0.17491	-0.0691084	-0.263668	0.125451	0.486311	0.115425	-0.185686	0.416535	0.469777	0.118853	0.646122	0
urine X - 18410	0.864662	0.313959	-0.141046	0.768964	0.176248	0.301737	-0.26098	0.864455	0.293276	0.973939	0.192831	1.75505	0.0346221	0.0811037	0.152051	30.0026
urine N2-acetyl,N6-methyllysine	0.864662	-0.1695	-0.415981	0.0769797	0.177711	-0.13141	-0.461495	0.198675	0.435226	-0.312267	-0.786658	0.162124	0.226035	0.505686	0.646364	0
urine 7-methylxanthine	0.864662	0.171662	-0.0779805	0.421304	0.177744	0.190989	-0.141066	0.523044	0.259607	0.13432	-0.346173	0.614812	0.595778	0.862069	0.675338	0
urine cyclo(pro-sulfo-tyr)*	0.864662	-0.129602	-0.318093	0.0588876	0.177775	-0.0968517	-0.335669	0.141966	0.426696	-0.0897523	-0.452581	0.273077	0.63824	0.806197	0.946014	0
urine valsartan	0.864662	-0.781351	-1.91969	0.356992	0.178526	-1.10502	-2.49892	0.288876	0.120238	-1.12578	-3.30909	1.05753	0.336029	0.724639	0.923199	0
urine mandelate	0.864662	-0.671331	-1.64969	0.307031	0.178662	-1.29054	-2.64256	0.0614804	0.0613675	0.145178	-1.77241	2.06276	0.884987	0.354755	0.465539	0
urine X - 12026	0.864662	0.0829814	-0.0379606	0.203923	0.178696	0.0695212	-0.0850892	0.224132	0.378152	0.181277	-0.0515261	0.41408	0.157954	0.355637	0.797812	0
urine guanosine-3',5'-cyclic monophosphate (cGMP)	0.864662	0.107311	-0.0493245	0.263946	0.179346	0.117266	-0.0628321	0.297365	0.201892	0.165644	-0.147217	0.478505	0.32385	0.677768	0.328845	11.8409
urine 2-naphthol sulfate	0.864662	-0.340219	-0.83699	0.156552	0.179497	-0.364311	-0.999812	0.27119	0.261191	-0.392861	-1.35447	0.568746	0.441893	0.902474	0.514408	0
urine indolelactate	0.864662	-0.120058	-0.295369	0.0552525	0.179517	-0.182682	-0.413795	0.0484311	0.121324	-0.124924	-0.46237	0.212523	0.484727	0.974266	0.656919	0
urine gamma-glutamylisoleucine*	0.864662	-0.0919381	-0.226234	0.0423576	0.179667	-0.150339	-0.309279	0.00860115	0.0637536	-0.239869	-0.49832	0.0185826	0.0989314	0.218512	0.924261	0
urine X - 23518	0.864662	-0.228519	-0.562741	0.105703	0.180215	-0.256112	-0.642592	0.130368	0.194004	-0.31764	-0.988226	0.352946	0.375073	0.766605	0.261094	18.5996
urine X - 12096	0.870582	-0.133674	-0.330014	0.0626651	0.18207	-0.101177	-0.349749	0.147395	0.425006	-0.210839	-0.588762	0.167083	0.299838	0.649572	0.630196	0
urine 2,6-dimethylphenol sulfate	0.871046	-0.254423	-0.628801	0.119955	0.182871	-0.114695	-0.596079	0.36669	0.640513	0.129173	-0.592297	0.850642	0.732933	0.250797	0.707065	0
urine 2-O-methylascorbic acid	0.871046	0.0542516	-0.025677	0.13418	0.183411	0.0702428	-0.0335789	0.174065	0.184821	0.0560382	-0.0978142	0.209891	0.491624	0.979273	0.71739	0
urine N-methylalanine	0.871953	-0.16222	-0.401663	0.077222	0.184224	-0.140599	-0.460407	0.179208	0.388867	-0.213452	-0.672871	0.245967	0.383919	0.803068	0.954945	0
urine X - 13688	0.872651	-0.0931355	-0.230966	0.0446956	0.185373	-0.118074	-0.288086	0.051937	0.173447	-0.0431967	-0.319053	0.232659	0.765205	0.686715	0.350707	9.64356
urine X - 13553	0.872651	0.0664949	-0.0320664	0.165056	0.186068	0.0917861	-0.0451007	0.228673	0.188777	0.0685925	-0.121112	0.258297	0.494716	0.980264	0.595285	0
urine 2'-O-methyluridine	0.872651	-0.141704	-0.352111	0.0687018	0.186836	-0.258913	-0.508927	-0.00889891	0.0423844	-0.450444	-0.825521	-0.0753674	0.0403783	0.0882914	0.305642	14.1578
urine glucuronide of C12H20O3 (1)*	0.872651	0.154178	-0.075151	0.383507	0.18761	0.116855	-0.166328	0.400039	0.418643	0.277844	-0.16329	0.718979	0.245251	0.534566	0.952045	0
urine X - 17761	0.872651	-0.46513	-1.15793	0.227665	0.188212	-0.257504	-1.1743	0.659294	0.581975	0.112918	-1.23813	1.46396	0.873144	0.351719	0.578752	0
urine 3,4-dihydroxyphenylacetate	0.872651	-0.104646	-0.260614	0.051322	0.1885	-0.115222	-0.313803	0.0833595	0.255446	-0.00951414	-0.316595	0.297567	0.952775	0.493503	0.282598	16.4531
urine gamma-glutamylvaline	0.872651	-0.107722	-0.268358	0.0529145	0.188732	-0.113726	-0.317371	0.0899201	0.273719	-0.325244	-0.634396	-0.0160908	0.0661677	0.137595	0.828649	0
urine methylsuccinoylcarnitine	0.872804	-0.0989193	-0.246648	0.0488096	0.189388	-0.121028	-0.310482	0.0684248	0.210539	-0.186763	-0.471096	0.0975697	0.226954	0.494708	0.966483	0
urine glucuronide of C14H26O4 (1)*	0.879425	0.166799	-0.0834823	0.417081	0.191481	0.099144	-0.256898	0.455186	0.585221	0.577332	0.0955767	1.05909	0.0407234	0.0791299	0.510947	0
urine X - 12193	0.879425	-0.0843809	-0.211236	0.0424741	0.192329	-0.0619747	-0.237433	0.113484	0.488755	0.0148221	-0.229353	0.258997	0.907651	0.373327	0.718713	0
urine N-lactoyl valine	0.879425	0.0809558	-0.0411563	0.203068	0.193812	0.12727	-0.0271873	0.281728	0.106316	0.303364	0.0683975	0.53833	0.0298453	0.0550312	0.528846	0
urine triacetate lactone	0.879425	-0.101649	-0.255292	0.0519946	0.194738	-0.193042	-0.381996	-0.00408814	0.0452451	-0.336385	-0.613192	-0.0595775	0.0384933	0.0804306	0.322539	12.4718
urine alpha-ketoglutarate	0.879425	-0.128086	-0.321733	0.0655605	0.194836	-0.0937291	-0.345948	0.15849	0.466395	-0.023451	-0.396205	0.349303	0.904307	0.534139	0.959553	0
urine X - 21788	0.879425	0.0764157	-0.0391779	0.192009	0.195087	0.0388818	-0.0948363	0.1726	0.568741	0.00191324	-0.225097	0.228924	0.987146	0.468915	0.256595	19.0502
urine alanine	0.879425	-0.0833921	-0.209599	0.0428146	0.195299	-0.0892607	-0.247739	0.0692176	0.269627	-0.0482805	-0.291198	0.194637	0.705039	0.747068	0.783296	0
urine citrate	0.879425	0.170765	-0.0879896	0.429519	0.195846	0.154528	-0.0589897	0.368046	0.156052	0.00668945	-0.501925	0.515304	0.979942	0.476328	0.00997733	55.5227
urine X - 12726	0.879679	-0.110028	-0.277026	0.0569705	0.196588	-0.156216	-0.365963	0.0535318	0.144361	-0.378781	-0.700115	-0.0574476	0.0434805	0.0839863	0.509623	0
urine X - 12379	0.879679	0.0989401	-0.0514209	0.249301	0.197159	0.101227	-0.0862787	0.288732	0.290007	0.217188	-0.073972	0.508349	0.174439	0.373488	0.349815	9.73359
urine ethylmalonate	0.8823	-0.100124	-0.252698	0.0524498	0.198376	-0.0803366	-0.228066	0.0673933	0.286495	-0.112354	-0.420204	0.195495	0.490777	0.929187	0.089391	37.7713
urine heptanoylglutamine	0.882709	0.137243	-0.0722314	0.346718	0.199098	0.178181	-0.0828709	0.439232	0.18097	0.081322	-0.341123	0.503767	0.713835	0.767914	0.390119	5.62064
urine X - 24408	0.886191	-0.0648915	-0.164248	0.0344653	0.200516	-0.033314	-0.152029	0.0854014	0.582315	-0.0732775	-0.273766	0.127211	0.490161	0.925459	0.291435	15.5728
urine X - 23048	0.886806	-0.149646	-0.379607	0.0803143	0.202153	-0.138193	-0.429217	0.15283	0.352012	-0.231031	-0.673773	0.21171	0.330532	0.682227	0.958892	0
urine X - 24669	0.886806	0.248585	-0.133879	0.631048	0.202702	0.146025	-0.346665	0.638716	0.561307	0.123806	-0.623526	0.871137	0.752102	0.709286	0.481648	0
urine (S)-a-Amino-omega-caprolactam	0.886806	0.0361978	-0.0195377	0.0919332	0.203049	0.0417653	-0.0356123	0.119143	0.290097	0.0484442	-0.0607073	0.157596	0.404762	0.802113	0.49284	0
urine 4-hydroxyphenylacetate	0.886806	-0.0949689	-0.241875	0.0519369	0.205141	-0.102268	-0.29646	0.0919251	0.30199	-0.279002	-0.561759	0.00375581	0.0819	0.166312	0.546925	0
urine mesaconate (methylfumarate)	0.886806	-0.111746	-0.285131	0.0616391	0.206522	-0.133325	-0.360072	0.093423	0.249143	-0.0600918	-0.394065	0.273881	0.731666	0.730195	0.915156	0
urine 3-methylhistidine	0.886806	0.190884	-0.105363	0.487131	0.20663	0.239019	-0.16843	0.646467	0.250242	-0.280801	-0.820728	0.259127	0.332078	0.0729079	0.343855	10.3342
urine N-acetylglutamate	0.886806	-0.0762294	-0.194792	0.0423328	0.207613	-0.0601219	-0.202514	0.0822704	0.407926	-0.0299303	-0.25811	0.198249	0.802323	0.651577	0.813353	0
urine isocaproylglycine	0.886806	0.111625	-0.0628007	0.28605	0.209736	-0.041403	-0.249499	0.166693	0.696568	-0.105631	-0.420571	0.209309	0.525781	0.144666	0.300839	14.6363
urine X - 24686	0.886806	0.114998	-0.0648831	0.29488	0.210203	0.0761857	-0.131709	0.28408	0.4726	0.392064	0.0896622	0.694466	0.0293082	0.0618976	0.124324	33.2405
urine kynurenine	0.886806	-0.128071	-0.32854	0.0723974	0.210518	-0.180078	-0.425187	0.0650306	0.149879	-0.0876284	-0.473436	0.298179	0.665681	0.814825	0.854065	0
urine xylose	0.886806	0.152826	-0.0865839	0.392235	0.210887	0.120052	-0.166515	0.406619	0.411595	0.0871076	-0.37391	0.548125	0.718861	0.750459	0.772127	0
urine sulfate*	0.886806	-0.0586684	-0.150728	0.0333908	0.211641	-0.0255634	-0.158643	0.107516	0.706551	-0.107937	-0.285119	0.0692462	0.260041	0.537903	0.584474	0
urine 4-vinylguaiacol glucuronide	0.886806	-0.199857	-0.514489	0.114776	0.213138	-0.155342	-0.573868	0.263184	0.466938	-0.32344	-0.928978	0.282098	0.319795	0.649704	0.64873	0
urine imidazole lactate	0.886806	-0.109044	-0.280719	0.0626317	0.213162	-0.089281	-0.286912	0.10835	0.375928	-0.149535	-0.494851	0.195781	0.41588	0.793416	0.249521	19.7602
urine androstenediol (3beta,17beta) monosulfate (2)	0.886806	-0.29973	-0.771967	0.172508	0.213503	-0.394252	-1.03233	0.243828	0.225893	-0.280973	-1.17291	0.610961	0.550758	0.962207	0.731009	0
urine X - 21661	0.886806	-0.200106	-0.515762	0.115549	0.214053	-0.172597	-0.553375	0.20818	0.374323	-0.309404	-0.916111	0.297302	0.341109	0.688002	0.922842	0
urine X - 24680	0.886806	0.0678958	-0.0392869	0.175078	0.214401	0.045727	-0.100192	0.191646	0.539084	0.0195828	-0.186839	0.226004	0.856211	0.60317	0.672441	0
urine 1-methylguanine	0.886806	0.134767	-0.0780431	0.347577	0.214535	0.116349	-0.151429	0.384127	0.394436	-0.146917	-0.556449	0.262614	0.498018	0.145675	0.710879	0
urine citraconate/glutaconate	0.886806	-0.192839	-0.497583	0.111906	0.214886	0.0257557	-0.399568	0.451079	0.905524	-0.24261	-0.829187	0.343967	0.436435	0.849577	0.694894	0
urine 1,2,3-butanetriol	0.886806	-0.127824	-0.329856	0.0742072	0.214954	-0.142336	-0.391483	0.10681	0.262834	-0.29389	-0.682515	0.0947359	0.169104	0.350004	0.82634	0
urine furosemide	0.886806	-0.955485	-2.46701	0.556042	0.215362	-1.66441	-3.68895	0.360119	0.107108	-1.16131	-4.0879	1.76528	0.454728	0.875318	0.95954	0
urine 3-hydroxyphenylacetate	0.886806	-0.121717	-0.314409	0.0709741	0.215698	-0.105054	-0.343146	0.133039	0.38715	-0.152998	-0.5237	0.217704	0.43738	0.850368	0.921504	0
urine X - 12410	0.886806	-0.122898	-0.317483	0.0716875	0.215757	-0.222208	-0.476993	0.0325777	0.0873849	-0.18695	-0.570775	0.196875	0.362266	0.709887	0.472569	0
urine indoxyl glucuronide	0.886806	0.14373	-0.08394	0.3714	0.21596	0.109299	-0.182017	0.400615	0.462119	0.311281	-0.126836	0.749397	0.193942	0.400901	0.865614	0
urine glycerophosphoethanolamine	0.886806	-0.102958	-0.267012	0.0610964	0.218681	-0.121816	-0.328549	0.0849158	0.24813	-0.0923778	-0.423506	0.23875	0.596513	0.943022	0.387267	5.91519
urine dimethyl sulfone	0.886806	-0.17243	-0.447359	0.102499	0.218977	-0.100742	-0.414461	0.212977	0.529094	-0.48402	-0.991336	0.0232965	0.0910139	0.1893	0.26206	18.5029
urine 3-acetylphenol sulfate	0.886806	-0.136622	-0.354939	0.0816956	0.219998	-0.104828	-0.392676	0.18302	0.475364	-0.282749	-0.703012	0.137514	0.216688	0.44366	0.586893	0
urine 2'-deoxyguanosine	0.886806	0.116341	-0.0696547	0.302336	0.220213	0.17442	-0.0681608	0.417001	0.158761	0.225414	-0.139994	0.590822	0.254447	0.508442	0.241997	20.5179
urine sulfate of piperine metabolite C16H19NO3 (1)*	0.886806	-0.156038	-0.40573	0.0936536	0.220641	-0.0757962	-0.372251	0.220659	0.61629	0.0404696	-0.442968	0.523908	0.872943	0.37308	0.226298	22.1092
urine phenylacetylglycine	0.886806	-0.12619	-0.328155	0.0757744	0.220721	-0.0802816	-0.342215	0.181651	0.548025	-0.192991	-0.590095	0.204113	0.363282	0.70771	0.478782	0
urine 5-acetylamino-6-formylamino-3-methyluracil	0.886806	0.202312	-0.122127	0.526751	0.221638	0.198048	-0.230025	0.626122	0.364524	0.246397	-0.407837	0.90063	0.477383	0.880241	0.367518	7.93913
urine N2,N2-dimethylguanosine	0.886806	0.0459701	-0.0277508	0.119691	0.221642	0.00720951	-0.0979878	0.112407	0.893147	0.0849124	-0.0569817	0.226806	0.268024	0.543109	0.497664	0
urine 2-hydroxyglutarate	0.886806	-0.0684616	-0.178424	0.041501	0.222369	-0.0352832	-0.182339	0.111773	0.638173	0.00717264	-0.204485	0.21883	0.948353	0.431501	0.896558	0
urine 6-oxopiperidine-2-carboxylate	0.886806	-0.107517	-0.280311	0.0652776	0.222641	-0.121981	-0.335415	0.0914533	0.26265	-0.277221	-0.61019	0.0557478	0.13377	0.269663	0.963204	0
urine X - 12844	0.886806	0.104502	-0.0636058	0.27261	0.223078	0.0898933	-0.126348	0.306135	0.415203	0.0595669	-0.264015	0.383149	0.725753	0.756632	0.989352	0
urine guaiacol sulfate	0.886806	-0.0811299	-0.211743	0.0494831	0.223442	0.0356161	-0.14087	0.212102	0.692448	-0.0314552	-0.282879	0.219969	0.811255	0.660089	0.72658	0
urine lactose	0.888603	-0.117789	-0.308132	0.072554	0.225178	-0.0720227	-0.310986	0.166941	0.554705	-0.150152	-0.516448	0.216144	0.440406	0.843449	0.804822	0
urine X - 21830	0.888603	-0.196375	-0.514278	0.121527	0.226006	-0.00600259	-0.42155	0.409545	0.977414	0.042329	-0.569551	0.654209	0.894838	0.391886	0.727657	0
urine N-acetylcarnosine	0.888603	-0.077451	-0.203403	0.0485012	0.228115	-0.0812374	-0.268811	0.106336	0.395963	-0.0131188	-0.257371	0.231133	0.918243	0.559184	0.48407	0
urine alpha-hydroxymetoprolol	0.888603	1.21921	-0.76421	3.20262	0.228285	1.24946	-1.10067	3.59959	0.297399	1.27798	-2.81386	5.36982	0.554105	0.974564	0.169538	28.0645
urine tryptamine	0.888603	-0.153115	-0.402284	0.0960533	0.228432	-0.206892	-0.530243	0.116458	0.20982	-0.344455	-0.8235	0.13459	0.189077	0.38093	0.880651	0
urine X - 24556	0.888603	-0.10044	-0.264071	0.0631911	0.228951	-0.123394	-0.334922	0.0881352	0.252902	-0.25142	-0.566295	0.0634552	0.148654	0.297116	0.545129	0
urine feruloylquinate (2)	0.888603	-0.281083	-0.73909	0.176923	0.229034	-0.195196	-0.790282	0.399889	0.520292	-0.231081	-1.11261	0.650449	0.618568	0.899057	0.953213	0
urine N-lactoyl phenylalanine	0.888603	-0.108984	-0.287042	0.0690741	0.230281	-0.0509026	-0.264486	0.162681	0.640421	0.0558411	-0.286874	0.398557	0.756032	0.295779	0.862377	0
urine N-lactoyl isoleucine	0.888603	0.0847833	-0.0537729	0.223339	0.230406	0.136683	-0.0324497	0.305815	0.113211	0.271345	0.00470309	0.537987	0.0740593	0.139565	0.653946	0
urine X - 24334	0.888603	0.0862333	-0.0552025	0.227669	0.232091	0.00362455	-0.179957	0.187206	0.969132	0.136765	-0.146369	0.419898	0.366087	0.690879	0.241691	20.5488
urine 3-methyl-2-oxovalerate	0.888603	0.120195	-0.0771084	0.317499	0.232483	0.137954	-0.123179	0.399087	0.300468	0.0924268	-0.287839	0.472692	0.644037	0.870374	0.93932	0
urine amlodipine	0.888603	-0.333104	-0.882617	0.216409	0.234797	-0.175794	-0.951353	0.599766	0.656855	0.0638163	-0.991946	1.11958	0.90804	0.408375	0.665571	0
urine propionylcarnitine (C3)	0.888603	-0.180782	-0.479208	0.117645	0.235104	-0.380045	-0.798191	0.0381003	0.0748508	-0.588935	-1.1635	-0.0143732	0.0722958	0.134301	0.705734	0
urine cotinine	0.888603	-0.68092	-1.80614	0.4443	0.235598	-1.08209	-2.63662	0.472438	0.17247	-0.172253	-2.32916	1.98466	0.878735	0.5996	0.501083	0
urine N3-methyluridine	0.888603	0.0494108	-0.0323219	0.131143	0.236065	-0.0053668	-0.111154	0.10042	0.920794	-0.0224712	-0.17899	0.134048	0.784149	0.3169	0.291157	15.6006
urine X - 12262	0.888603	-0.323694	-0.860025	0.212637	0.236847	-0.0405017	-0.669447	0.588444	0.899562	0.0766816	-0.964165	1.11753	0.888057	0.397979	0.227871	21.949
urine X - 13844	0.888603	-0.169688	-0.451221	0.111844	0.237471	0.00692574	-0.351691	0.365543	0.969806	-0.217607	-0.759515	0.324301	0.44951	0.843334	0.567105	0
urine X - 11444	0.888603	0.116573	-0.076849	0.309996	0.237504	0.302542	0.0259436	0.579141	0.032049	0.166918	-0.20543	0.539266	0.400226	0.76283	0.66251	0
urine 2-aminoadipate	0.888603	-0.13775	-0.366349	0.0908481	0.237584	-0.137688	-0.435165	0.159788	0.364313	-0.274275	-0.714098	0.165547	0.249643	0.49266	0.796113	0
urine X - 24345	0.888603	0.148404	-0.0980726	0.394881	0.237961	0.19142	-0.107469	0.49031	0.209393	0.354606	-0.119882	0.829094	0.173703	0.342325	0.258525	18.8568
urine X - 24583	0.888603	0.0762425	-0.0504435	0.202929	0.238179	0.101731	-0.0628234	0.266286	0.22563	0.14446	-0.0993619	0.388283	0.272511	0.535435	0.822099	0
urine X - 23331	0.888603	0.151108	-0.100189	0.402405	0.238578	0.0925984	-0.251744	0.436941	0.598151	0.167022	-0.316107	0.650151	0.513411	0.941237	0.896623	0
urine 3-methylxanthine	0.888603	0.135459	-0.0898673	0.360785	0.23869	0.201984	-0.0879885	0.491956	0.172178	0.0530001	-0.382847	0.488848	0.816433	0.673521	0.504585	0
urine X - 24757	0.888603	-0.173357	-0.462242	0.115529	0.239534	-0.0679881	-0.437691	0.301715	0.718521	-0.200447	-0.767691	0.366797	0.504331	0.914938	0.493307	0
urine X - 24432	0.888603	-0.174575	-0.465624	0.116475	0.239752	-0.0930637	-0.344517	0.158389	0.468213	-0.0746718	-0.656471	0.507127	0.80648	0.701713	0.0147632	53.2935
urine X - 18059	0.891678	0.0909952	-0.0613399	0.24333	0.241697	0.115561	-0.0829699	0.314093	0.253929	0.30929	0.024587	0.593993	0.0590982	0.109093	0.389541	5.68035
urine X - 13874	0.891678	0.10636	-0.07217	0.284891	0.242944	0.204896	-0.0379125	0.447705	0.0981412	0.246132	-0.0999266	0.592191	0.193513	0.37611	0.302865	14.4344
urine N-formylmethionine	0.891678	-0.204768	-0.548893	0.139356	0.243509	-0.172847	-0.582135	0.236441	0.407832	-0.361702	-1.05208	0.328681	0.328687	0.614336	0.304018	14.3196
urine 3-hydroxyadipate	0.891678	-0.209247	-0.561683	0.14319	0.244562	0.00817319	-0.380776	0.397122	0.967148	-0.0660717	-0.770079	0.637936	0.857734	0.650878	0.00476498	59.1012
urine X - 24799	0.891678	-0.123087	-0.331503	0.0853289	0.247059	-0.0824838	-0.346138	0.18117	0.539763	0.0780851	-0.322495	0.478665	0.710413	0.275889	0.563024	0
urine X - 12097	0.891678	-0.131106	-0.3531	0.0908884	0.24706	-0.107686	-0.396925	0.181553	0.465568	-0.221609	-0.648847	0.20563	0.333293	0.637487	0.853636	0
urine thioproline	0.891678	-0.148274	-0.399338	0.10279	0.247061	-0.203922	-0.431463	0.0236187	0.0789997	-0.444736	-0.903717	0.0142446	0.0867459	0.169257	0.0221897	50.6601
urine isovalerylglycine	0.891678	0.0913738	-0.0635157	0.246263	0.247583	0.19726	-0.0124144	0.406934	0.065195	0.0857397	-0.225801	0.39728	0.60141	0.967727	0.449802	0
urine alpha-CMBHC glucuronide	0.891678	0.155642	-0.109014	0.420298	0.249059	0.14706	-0.184737	0.478857	0.385011	0.111778	-0.396275	0.61983	0.675459	0.846829	0.992272	0
urine 2-methoxyacetaminophen glucuronide*	0.891678	-0.495254	-1.33761	0.3471	0.249181	-0.791974	-1.92724	0.343293	0.171534	-1.36361	-2.99171	0.264498	0.131716	0.249892	0.603905	0
urine X - 24657	0.891678	0.206974	-0.145271	0.559219	0.249467	0.119322	-0.2411	0.479744	0.516422	-0.177508	-0.83636	0.481345	0.60898	0.211232	0.0237911	50.1721
urine X - 12847	0.891678	0.176108	-0.124009	0.476224	0.250102	0.127725	-0.263549	0.518999	0.522304	0.179191	-0.398142	0.756524	0.556535	0.990466	0.783958	0
urine N-acetylaspartate (NAA)	0.891678	0.0592556	-0.0421037	0.160615	0.251872	0.0279055	-0.0965685	0.152379	0.660373	0.122055	-0.0774229	0.321534	0.258075	0.486745	0.217462	23.0126
urine phenylacetylaspartate	0.891678	0.190312	-0.13645	0.517073	0.253655	0.211674	-0.222923	0.64627	0.339773	0.194791	-0.439568	0.82915	0.560676	0.987399	0.516815	0
urine 3-hydroxyindolin-2-one sulfate	0.891678	0.123866	-0.0890526	0.336784	0.254197	0.186461	-0.0868818	0.459803	0.181226	0.179546	-0.230272	0.589364	0.410625	0.761702	0.858666	0
urine hydroquinone beta-D-glucopyranoside	0.891678	0.235215	-0.169489	0.639918	0.254646	0.241189	-0.268308	0.750687	0.353501	-0.268494	-1.05609	0.519098	0.519155	0.175336	0.43446	0.950793
urine 4-acetylcatechol sulfate (2)	0.891678	-0.201804	-0.549437	0.14583	0.255215	-0.245158	-0.663388	0.173073	0.250601	-0.543022	-1.1997	0.11366	0.136143	0.260818	0.334063	11.318
urine 3-(methylthio)acetaminophen sulfate*	0.891678	0.677565	-0.493507	1.84864	0.256792	0.363269	-1.14104	1.86758	0.635997	0.847023	-1.4094	3.10345	0.478793	0.866714	0.873339	0
urine mannose	0.891678	-0.195248	-0.533664	0.143168	0.258141	-0.0983334	-0.541237	0.34457	0.663453	-0.0529722	-0.70486	0.598916	0.87663	0.62756	0.570818	0
urine N2,N2-dimethylguanine	0.891678	-0.210845	-0.576701	0.155011	0.25867	-0.216136	-0.559302	0.12703	0.217038	-0.444698	-1.16208	0.272684	0.252288	0.471532	0.045373	44.9935
urine X - 16124	0.891678	-0.366373	-1.00244	0.26969	0.258922	-0.160888	-0.979921	0.658145	0.700231	0.201892	-1.02164	1.42542	0.753048	0.311654	0.678109	0
urine 3-hydroxystachydrine*	0.891678	1.02605	-0.755416	2.80752	0.258957	1.37715	-0.848744	3.60305	0.225274	1.9144	-1.56254	5.39134	0.305859	0.572726	0.72442	0
urine glutamine conjugate of C8H12O2 (2)*	0.891678	0.0856447	-0.0631822	0.234472	0.259366	0.0389886	-0.155208	0.233185	0.69395	0.0633016	-0.223219	0.349822	0.674191	0.861618	0.76153	0
urine proline	0.891678	-0.111861	-0.306398	0.0826771	0.259745	-0.107359	-0.345279	0.130561	0.376473	-0.079899	-0.45435	0.294552	0.684632	0.848695	0.822829	0
urine arabitol/xylitol	0.891678	-0.0493716	-0.135274	0.0365311	0.259968	-0.0810527	-0.190134	0.0280291	0.145298	0.0591677	-0.106166	0.224501	0.499045	0.163006	0.799043	0
urine 2-acetolactate	0.891678	0.221459	-0.164416	0.607335	0.260653	0.455556	-0.0190664	0.930179	0.0599408	-0.140069	-0.874271	0.594133	0.716272	0.285183	0.015345	53.0586
urine 2'-deoxyadenosine	0.891678	0.182681	-0.13602	0.501383	0.261242	0.10366	-0.292354	0.499674	0.607925	-0.31068	-0.880591	0.259231	0.31043	0.0751238	0.310913	13.6323
urine N-formylanthranilic acid	0.891678	0.07663	-0.0571419	0.210402	0.261545	0.0690918	-0.0987326	0.236916	0.419725	-0.131841	-0.389278	0.125597	0.339169	0.0928722	0.487353	0
urine (S)-3-hydroxybutyrylcarnitine	0.891678	-0.132584	-0.364274	0.0991073	0.262043	-0.0609934	-0.31361	0.191623	0.636051	-0.316559	-0.764848	0.13173	0.196458	0.368698	0.200125	24.8063
urine X - 12718	0.891678	0.100702	-0.0755052	0.276909	0.262665	0.0916876	-0.129492	0.312868	0.416516	0.211479	-0.127688	0.550646	0.249699	0.470993	0.502686	0
urine maltitol/lactitol/cellobiotol/palatinol	0.891678	-0.214035	-0.589807	0.161738	0.264265	-0.193947	-0.672597	0.284703	0.427098	-0.18547	-0.909471	0.538532	0.626474	0.929702	0.906605	0
urine uridine	0.891678	0.1031	-0.0780228	0.284224	0.264565	0.0797402	-0.126729	0.286209	0.449077	-0.0551256	-0.402254	0.292003	0.762001	0.320364	0.104073	35.7871
urine X - 24246	0.891678	0.217662	-0.165285	0.60061	0.265272	0.18108	-0.240232	0.602393	0.399568	0.400283	-0.3618	1.16237	0.327516	0.594677	0.172604	27.7311
urine X - 17675	0.891678	-0.207878	-0.574247	0.158491	0.266102	-0.261557	-0.718399	0.195285	0.261801	0.0925723	-0.613756	0.798901	0.802483	0.352119	0.199058	24.9178
urine X - 24473	0.891678	-0.135577	-0.374601	0.103448	0.266265	-0.0830857	-0.388065	0.221893	0.593373	-0.119834	-0.579972	0.340303	0.620823	0.938999	0.974073	0
urine X - 12687	0.891678	0.177291	-0.135373	0.489956	0.266411	0.110693	-0.166856	0.388241	0.434403	-0.207757	-0.773889	0.358375	0.488449	0.14981	0.036075	46.9835
urine octanoylcarnitine (C8)	0.891678	-0.117168	-0.323966	0.0896304	0.266793	-0.144131	-0.403389	0.115126	0.27588	-0.285402	-0.683396	0.112591	0.190172	0.355081	0.730745	0
urine phenylacetylcarnitine	0.891678	0.262401	-0.200856	0.725658	0.266924	0.0561824	-0.538225	0.65059	0.853031	0.595536	-0.307728	1.4988	0.225338	0.41731	0.23274	21.4543
urine androstenediol (3alpha, 17alpha) monosulfate (2)	0.891678	-0.330885	-0.916357	0.254586	0.267994	-0.664629	-1.45403	0.12477	0.0989067	-0.55315	-1.7167	0.610401	0.373408	0.669873	0.415387	2.98216
urine methionine	0.891678	-0.0660687	-0.183083	0.0509455	0.268451	-0.0430685	-0.179685	0.0935475	0.536652	0.137671	-0.0493572	0.324699	0.179679	0.0315092	0.142973	31.0373
urine X - 18126	0.891678	0.70991	-0.552961	1.97278	0.27056	0.491361	-0.900578	1.8833	0.489015	0.0533647	-2.43391	2.54064	0.967286	0.557397	0.137368	31.6876
urine 1-palmitoyl-2-oleoyl-GPC (16:0/18:1)	0.891678	0.24002	-0.18722	0.667261	0.270857	0.156746	-0.413316	0.726809	0.589943	0.688129	-0.131341	1.5076	0.130822	0.237678	0.468121	0
urine X - 17398	0.891678	-0.185132	-0.514681	0.144416	0.27087	-0.114616	-0.564442	0.335211	0.617499	-0.554365	-1.1888	0.0800671	0.117562	0.211505	0.479938	0
urine N2,N6-diacetyllysine	0.891678	0.0842567	-0.0661145	0.234628	0.27211	0.0618028	-0.127322	0.250928	0.521859	-0.0568646	-0.346295	0.232566	0.708245	0.289527	0.86902	0
urine X - 24590	0.891678	-0.100197	-0.279312	0.0789177	0.272901	-0.0941405	-0.308121	0.11984	0.38853	-0.248859	-0.593479	0.0957614	0.187349	0.345682	0.827607	0
urine X - 12738	0.891678	-0.219837	-0.613445	0.173771	0.273659	-0.0900061	-0.587848	0.407836	0.723079	-0.477291	-1.23495	0.280366	0.24517	0.453775	0.825104	0
urine 3-methoxycatechol sulfate (2)	0.891678	-0.0946673	-0.264286	0.0749512	0.274002	-0.0895661	-0.30153	0.122397	0.407562	-0.178355	-0.504743	0.148034	0.309329	0.569438	0.819379	0
urine isobutyrylglycine	0.891678	0.0866637	-0.0689721	0.242299	0.275106	0.0655402	-0.134038	0.265118	0.519808	0.00580446	-0.293771	0.30538	0.970455	0.549676	0.650197	0
urine X - 24761	0.891678	0.288008	-0.230442	0.806457	0.276245	0.213409	-0.467155	0.893973	0.538819	0.115516	-0.879389	1.11042	0.824568	0.698896	0.516832	0
urine X - 21441	0.891678	-0.143839	-0.403312	0.115634	0.277256	-0.240679	-0.565058	0.0837008	0.145883	-0.36388	-0.863887	0.136127	0.184228	0.336749	0.841526	0
urine levulinoylcarnitine	0.891678	-0.142705	-0.40023	0.114819	0.277434	-0.174862	-0.472198	0.122473	0.249054	-0.515835	-0.959997	-0.0716726	0.0460797	0.0828892	0.225777	22.1623
urine deoxycholic acid 3-sulfate	0.891678	-0.310659	-0.871377	0.25006	0.277527	-0.0782229	-0.708134	0.551688	0.807703	-0.0793597	-1.19618	1.03747	0.892	0.644672	0.117323	34.1
urine 8-methoxykynurenate	0.891678	-0.0807018	-0.226372	0.0649686	0.277556	-0.0800795	-0.252709	0.09255	0.36325	0.00751007	-0.279466	0.294486	0.960103	0.496825	0.349514	9.76398
urine X - 24353	0.891678	-0.0846361	-0.237409	0.068137	0.27756	-0.0988549	-0.302654	0.104944	0.341756	-0.243824	-0.537797	0.0501488	0.135093	0.242485	0.490222	0
urine X - 24241	0.891678	-0.141096	-0.395993	0.113801	0.277956	-0.101121	-0.389519	0.187277	0.491941	-0.300418	-0.80459	0.203755	0.269949	0.485945	0.203167	24.4893
urine dimethylmalonic acid	0.891678	0.0593081	-0.0479022	0.166518	0.278258	0.142171	-0.0131362	0.297479	0.0727833	0.0360718	-0.173809	0.245953	0.743189	0.804694	0.4943	0
urine N6-carbamoylthreonyladenosine	0.891678	0.0409558	-0.0332179	0.11513	0.279157	-0.0251363	-0.129631	0.079358	0.637303	0.081047	-0.0616988	0.223793	0.291824	0.533893	0.510608	0
urine 2,4-dihydroxyhydrocinnamate	0.891678	0.198402	-0.161162	0.557966	0.279485	0.420073	-0.0552845	0.895431	0.0832703	0.252799	-0.434334	0.939932	0.487377	0.859158	0.883681	0
urine androstenediol (3beta,17beta) disulfate (2)	0.891678	0.153288	-0.12513	0.431705	0.280547	0.218767	-0.1209	0.558433	0.206827	-0.233334	-0.721358	0.254689	0.370787	0.0991499	0.27759	16.9523
urine X - 21847	0.891678	-0.251965	-0.710026	0.206096	0.280982	-0.198405	-0.699418	0.302609	0.437655	-0.161335	-1.08445	0.761785	0.739031	0.826407	0.0643636	41.5579
urine X - 17704	0.891678	0.166123	-0.136014	0.468259	0.281195	0.0731606	-0.342976	0.489297	0.73041	0.462883	-0.11677	1.04254	0.148619	0.266914	0.586972	0
urine guanidinosuccinate	0.891678	0.10488	-0.0861931	0.295952	0.282007	0.141805	-0.083782	0.367392	0.217933	0.221575	-0.154751	0.597901	0.275336	0.493159	0.259067	18.8026
urine vanillylmandelate (VMA)	0.891678	0.054034	-0.0444352	0.152503	0.282146	0.0183731	-0.118693	0.155439	0.792763	0.150662	-0.0388574	0.340181	0.150265	0.269299	0.740202	0
urine 2-aminophenol sulfate	0.891678	0.124631	-0.103062	0.352323	0.283355	0.07201	-0.190315	0.334335	0.590562	0.158317	-0.300677	0.617311	0.514348	0.869663	0.282101	16.5026
urine X - 21796	0.891678	0.0328099	-0.0271915	0.0928114	0.283834	0.0510521	-0.0304057	0.13251	0.219308	0.0223734	-0.0941309	0.138878	0.714489	0.841316	0.510715	0
urine myo-inositol	0.891678	-0.291598	-0.82511	0.241915	0.28406	-0.279864	-0.990995	0.431267	0.440505	-0.241051	-1.27506	0.792959	0.6575	0.913155	0.818757	0
urine X - 12125	0.891678	-0.121935	-0.345557	0.101687	0.285197	-0.0676231	-0.351701	0.216455	0.640816	-0.128993	-0.559514	0.301528	0.570059	0.970746	0.996552	0
urine X - 24417	0.891678	-0.107918	-0.306479	0.0906421	0.286764	-0.0797212	-0.348675	0.189232	0.561269	-0.332513	-0.697438	0.0324118	0.104424	0.187949	0.313532	13.3711
urine propionylglycine	0.891678	-0.174022	-0.494343	0.1463	0.28697	-0.229892	-0.622926	0.163142	0.251623	-0.230653	-0.846344	0.385039	0.479659	0.837052	0.673852	0
urine X - 12811	0.891678	0.197611	-0.166346	0.561569	0.287253	0.232357	-0.24148	0.706193	0.336495	0.696451	0.00467384	1.38823	0.0767345	0.128139	0.434214	0.977259
urine N-acetylhistidine	0.891678	0.0496414	-0.0419291	0.141212	0.288001	0.0914817	-0.0356872	0.218651	0.158557	-0.092141	-0.268386	0.0841041	0.329667	0.0947664	0.654729	0
urine glucuronide of C8H16O2 (2)*	0.891678	0.177148	-0.149791	0.504087	0.288243	-0.00709502	-0.437467	0.423277	0.974224	0.443298	-0.187687	1.07428	0.198562	0.356054	0.41614	2.9026
urine trizma acetate	0.891678	0.190436	-0.16165	0.542523	0.289097	0.139619	-0.303281	0.58252	0.53667	-0.0407518	-0.71733	0.635827	0.908363	0.45105	0.649862	0
urine carboxyibuprofen	0.891678	-0.873635	-2.49012	0.742855	0.289479	-1.18868	-3.23166	0.854293	0.254127	-0.352623	-3.46248	2.75723	0.828602	0.708751	0.704212	0
urine vanillate	0.891678	-0.208901	-0.598176	0.180373	0.292891	-0.091441	-0.457651	0.274769	0.624563	-0.443358	-1.21092	0.324204	0.284003	0.499553	0.00492551	58.9554
urine pregnenediol disulfate (C21H34O8S2)*	0.891678	0.135506	-0.117235	0.388247	0.293339	0.153653	-0.172202	0.479508	0.355384	-0.136241	-0.622669	0.350186	0.595079	0.228929	0.560445	0
urine glutamine conjugate of C9H16O2 (1)*	0.891678	0.0888985	-0.0774453	0.255242	0.294889	-0.00757685	-0.225511	0.210357	0.945673	0.134808	-0.185389	0.455004	0.428518	0.749032	0.561082	0
urine X - 18886	0.891678	0.0688561	-0.0603673	0.19808	0.29632	0.106947	-0.0599762	0.27387	0.20921	0.0125679	-0.236125	0.261261	0.923057	0.614915	0.757538	0
urine succinate	0.891678	-0.14673	-0.422587	0.129126	0.297171	-0.0653482	-0.401852	0.271156	0.703485	-0.200834	-0.756368	0.354701	0.494786	0.827728	0.267022	18.0068
urine 3-methyl-2-oxobutyrate	0.891678	0.0783526	-0.069329	0.226034	0.298405	0.0206201	-0.176076	0.217316	0.837207	0.155589	-0.12851	0.439688	0.308314	0.546761	0.688732	0
urine 2-isopropylmalate	0.891678	-0.160153	-0.462085	0.141779	0.298517	-0.272633	-0.651269	0.106002	0.158169	-0.475802	-1.05722	0.105616	0.139811	0.24148	0.890867	0
urine argininosuccinate	0.891678	-0.0889082	-0.256566	0.0787493	0.298636	-0.120438	-0.302544	0.0616672	0.194888	-0.063387	-0.401354	0.27458	0.720833	0.865939	0.0809336	38.9837
urine 2'-O-methylcytidine	0.891678	0.0680488	-0.0603501	0.196448	0.298925	0.0322793	-0.133112	0.19767	0.702072	0.0895482	-0.169338	0.348434	0.513185	0.852766	0.32449	12.2767
urine X - 17339	0.891678	0.0929951	-0.0832296	0.26922	0.301002	0.173405	-0.0528287	0.39964	0.133023	0.260475	-0.0786365	0.599587	0.163119	0.283655	0.850094	0
urine lanthionine	0.891678	0.0500471	-0.0448603	0.144955	0.301351	0.0735842	-0.0578484	0.205017	0.272505	0.0726793	-0.110006	0.255364	0.453596	0.782077	0.798559	0
urine creatinine	0.891678	-0.0334125	-0.0969304	0.0301054	0.302539	-0.0280638	-0.111676	0.0555485	0.510637	0.0232773	-0.0989783	0.145533	0.716807	0.312493	0.882338	0
urine glucuronide of C14H26O4 (2)*	0.891678	0.123916	-0.112274	0.360107	0.303815	0.0816638	-0.235356	0.398684	0.613641	0.518872	0.0645599	0.973184	0.0491304	0.0741154	0.441863	0.151788
urine gamma-glutamylleucine	0.891678	-0.140901	-0.409577	0.127775	0.304018	-0.0439872	-0.395075	0.3071	0.806022	-0.141267	-0.679181	0.396647	0.617928	0.998784	0.462703	0
urine X - 12007	0.891678	0.0930276	-0.0844141	0.270469	0.30416	0.0911309	-0.14172	0.323982	0.443039	0.349417	0.00790788	0.690926	0.0727367	0.115769	0.494421	0
urine glycine conjugate of C10H12O2*	0.891678	0.105038	-0.0954862	0.305563	0.304579	0.130742	-0.0997921	0.361277	0.266332	0.0651695	-0.338612	0.468951	0.758253	0.825384	0.299012	14.8183
urine myristoleoylcarnitine (C14:1)*	0.891678	0.123059	-0.11192	0.358038	0.304686	0.149556	-0.136687	0.4358	0.305817	0.154404	-0.320773	0.629581	0.538514	0.88286	0.418394	2.66436
urine N1-methyladenosine	0.891678	-0.0345537	-0.100544	0.0314361	0.304759	-0.0313038	-0.114875	0.052267	0.462852	0.0165324	-0.111414	0.144479	0.805203	0.381275	0.368321	7.85728
urine X - 23593	0.891678	-0.0561882	-0.163891	0.0515146	0.306541	-0.0628434	-0.20013	0.074443	0.369622	-0.0234052	-0.230714	0.183903	0.829327	0.72435	0.672164	0
urine linamarin	0.891678	0.375964	-0.345604	1.09753	0.307152	0.503951	-0.490292	1.49819	0.320493	0.885921	-0.489222	2.26106	0.235352	0.413192	0.800645	0
urine X - 13693	0.891678	0.0770277	-0.0708227	0.224878	0.307203	0.103066	-0.0862119	0.292343	0.285862	0.158316	-0.126334	0.442966	0.301245	0.527248	0.888663	0
urine sinapate	0.891678	0.320842	-0.296102	0.937786	0.30807	0.691959	-0.0739781	1.4579	0.0766171	1.0376	-0.095991	2.17118	0.103055	0.177305	0.361811	8.51946
urine N-acetyltheanine	0.891678	0.593541	-0.548311	1.73539	0.308298	0.608441	-0.866878	2.08376	0.418909	2.25178	0.196581	4.30698	0.0573119	0.0929985	0.337018	11.0215
urine X - 24728	0.891678	0.0465794	-0.0431703	0.136329	0.309055	0.0443368	-0.0689822	0.157656	0.443172	0.0786899	-0.0938112	0.251191	0.39229	0.678274	0.967465	0
urine X - 24475	0.891678	-0.169289	-0.495765	0.157187	0.309483	-0.0434575	-0.461204	0.374289	0.838438	-0.333838	-0.961791	0.294116	0.321961	0.561065	0.879984	0
urine ectoine	0.891678	-0.124404	-0.364563	0.115755	0.309976	-0.101573	-0.402224	0.199078	0.507869	-0.218802	-0.681108	0.243503	0.37545	0.649568	0.912585	0
urine phenylacetylmethionine	0.891678	-0.136877	-0.401622	0.127868	0.310903	-0.199084	-0.513018	0.11485	0.213894	0.190169	-0.28881	0.669148	0.45449	0.148377	0.11242	34.7145
urine 3-hydroxybutyrate (BHBA)	0.891678	-0.131563	-0.386126	0.123	0.311087	-0.179434	-0.506139	0.147271	0.281721	-0.0670576	-0.557575	0.42346	0.794189	0.76919	0.881407	0
urine fucose	0.891678	-0.30265	-0.888614	0.283315	0.311386	-0.391995	-1.17836	0.394368	0.328557	0.100777	-1.04791	1.24946	0.866905	0.442126	0.701484	0
urine phenylacetylleucine	0.891678	0.382505	-0.359051	1.12406	0.312028	0.367755	-0.644451	1.37996	0.476406	0.35848	-1.11224	1.8292	0.643112	0.971155	0.607427	0
urine X - 23482	0.891678	-0.119268	-0.351114	0.112577	0.313327	-0.0635656	-0.3422	0.215069	0.65478	0.0275165	-0.42802	0.483053	0.908102	0.476746	0.247208	19.9928
urine histidine	0.891678	-0.0989204	-0.291234	0.0933936	0.313385	-0.185807	-0.434112	0.0624974	0.142472	-0.354606	-0.724778	0.0155653	0.0898853	0.144187	0.525722	0
urine X - 24834	0.891678	-0.224371	-0.660957	0.212214	0.313805	-0.0817321	-0.622004	0.45854	0.766846	-0.586669	-1.43244	0.259098	0.203842	0.349777	0.235971	21.1269
urine glucuronide of C8H14O2 (5)*	0.891678	-0.231301	-0.681392	0.21879	0.313828	-0.270803	-0.721864	0.180258	0.239315	0.0179829	-0.874911	0.910877	0.96929	0.536688	0.0384507	46.4485
urine X - 24494	0.891678	0.0952047	-0.0904187	0.280828	0.314777	0.0174562	-0.215688	0.2506	0.883331	-0.250336	-0.607489	0.106817	0.19952	0.0507323	0.525502	0
urine 3-hydroxycinnamate sulfate	0.891678	-0.172487	-0.508921	0.163947	0.314965	-0.151173	-0.58859	0.286243	0.49817	-0.00326314	-0.650471	0.643945	0.99231	0.561928	0.825679	0
urine 4-acetylphenol sulfate	0.891678	-0.102795	-0.304125	0.098535	0.316963	-0.037488	-0.293802	0.218826	0.774372	-0.270572	-0.658101	0.116957	0.20113	0.344091	0.648674	0
urine X - 17655	0.891678	0.436387	-0.41925	1.29202	0.3175	-0.20944	-1.37496	0.956079	0.724689	-0.540866	-2.18346	1.10173	0.533216	0.201859	0.611054	0
urine X - 24531	0.891678	-0.111547	-0.330345	0.107252	0.317688	-0.0416257	-0.304122	0.220871	0.75595	-0.0630098	-0.483612	0.357592	0.775052	0.796517	0.643681	0
urine X - 24336	0.891678	-0.0655674	-0.194215	0.0630799	0.317828	-0.0346525	-0.202855	0.13355	0.686372	-0.195374	-0.442907	0.0521599	0.15291	0.25667	0.48615	0
urine 2-hydroxyhippurate (salicylurate)	0.891678	-0.246189	-0.729577	0.2372	0.31818	-0.0688812	-0.675195	0.537432	0.823796	0.178056	-0.75237	1.10848	0.715434	0.320223	0.929844	0
urine 5-methyluridine (ribothymidine)	0.891678	-0.144713	-0.429042	0.139616	0.318499	-0.179736	-0.46724	0.107769	0.220467	-0.541625	-1.03899	-0.0442583	0.0585881	0.0972094	0.0501513	44.0632
urine salicylate	0.891678	-0.260531	-0.772427	0.251365	0.318507	-0.0859581	-0.746773	0.574857	0.798762	0.201519	-0.78311	1.18615	0.696758	0.306911	0.928664	0
urine glucuronide of C10H18O2 (2)*	0.891678	-0.195885	-0.581133	0.189363	0.318971	-0.293558	-0.796003	0.208887	0.252156	-0.208766	-0.949659	0.532127	0.592891	0.968966	0.825586	0
urine 3-hydroxyoctanoyl glycine	0.891678	0.1155	-0.112258	0.343258	0.320257	0.114451	-0.169431	0.398334	0.429418	0.104239	-0.33414	0.542617	0.651169	0.954173	0.929772	0
urine 3-methoxytyramine	0.891678	-0.0768156	-0.228416	0.0747852	0.320658	-0.122389	-0.320673	0.0758961	0.22637	0.00712723	-0.284835	0.299089	0.962781	0.524551	0.820465	0
urine trans-2-hexenoylglycine	0.891678	0.111096	-0.108247	0.330439	0.320852	0.10902	-0.160243	0.378283	0.427453	0.142251	-0.279805	0.564306	0.523799	0.868902	0.920053	0
urine X - 24546	0.891678	0.135341	-0.132423	0.403105	0.321851	0.14679	-0.191624	0.485203	0.395242	0.158689	-0.356406	0.673784	0.559412	0.91923	0.678206	0
urine trimethylamine N-oxide	0.891678	0.0765525	-0.0750815	0.228186	0.322424	0.0669115	-0.104589	0.238412	0.444459	0.131454	-0.172028	0.434937	0.415762	0.686919	0.239648	20.755
urine X - 23481	0.891678	-0.189189	-0.564535	0.186158	0.323204	0.0108281	-0.469874	0.49153	0.964785	-0.153158	-0.907547	0.60123	0.699053	0.914808	0.405262	4.04604
urine gentisate	0.891678	-0.0907593	-0.270901	0.0893825	0.323411	-0.129691	-0.359816	0.100434	0.269345	-0.161965	-0.508715	0.184785	0.381482	0.647723	0.936177	0
urine 1-methylxanthine	0.891678	-0.150576	-0.450099	0.148947	0.324472	-0.0513265	-0.415189	0.312536	0.782185	-0.183182	-0.759739	0.393374	0.547408	0.899359	0.916965	0
urine glucuronide of C8H18O2 (2)*	0.891678	-0.200417	-0.599533	0.198698	0.325015	-0.247004	-0.768797	0.27479	0.353513	-0.000115732	-0.766501	0.766269	0.99977	0.561826	0.737533	0
urine 1-palmitoyl-2-arachidonoyl-GPC (16:0/20:4n6)	0.891678	0.345805	-0.34386	1.03547	0.325733	0.314868	-0.526316	1.15605	0.463165	0.911379	-0.414756	2.23751	0.207718	0.350518	0.278286	16.8828
urine O-sulfo-L-tyrosine	0.891678	0.0386162	-0.0384178	0.11565	0.32585	0.0110259	-0.0878389	0.109891	0.826974	-0.0187316	-0.167004	0.129541	0.809449	0.395809	0.967321	0
urine N-acetyltaurine	0.891678	-0.0501029	-0.150261	0.0500557	0.326867	-0.038024	-0.164276	0.0882281	0.554994	-0.141566	-0.334351	0.0512186	0.180638	0.302008	0.858234	0
urine resveratrol disulfate (2)*	0.891678	-0.382521	-1.14727	0.382223	0.326906	-0.255553	-1.24385	0.73274	0.61229	-0.20223	-1.67401	1.26955	0.793167	0.784434	0.773538	0
urine saccharopine	0.891678	0.12988	-0.129967	0.389728	0.327257	0.0917935	-0.172273	0.35586	0.495673	0.334954	-0.16876	0.838669	0.221675	0.372575	0.113518	34.576
urine kynurenate	0.891678	0.0519902	-0.0521789	0.156159	0.327972	0.0687203	-0.0607357	0.198176	0.298142	0.126302	-0.0769755	0.329579	0.251262	0.421322	0.197164	25.1159
urine ethyl alpha-glucopyranoside	0.891678	-0.163766	-0.492075	0.164544	0.328243	-0.290619	-0.720011	0.138772	0.184662	-0.157555	-0.789385	0.474274	0.635563	0.982455	0.974233	0
urine X - 23304	0.891678	-0.0966216	-0.290998	0.0977545	0.329922	-0.0344306	-0.304082	0.235221	0.802387	0.0919818	-0.282045	0.466008	0.640181	0.274243	0.507987	0
urine X - 23299	0.891678	0.158423	-0.160866	0.477712	0.33081	0.108129	-0.291257	0.507516	0.59567	0.0775228	-0.537225	0.692271	0.809784	0.768963	0.985007	0
urine N2-methylguanosine	0.891678	0.0799132	-0.0812699	0.241096	0.331183	-0.0203661	-0.221698	0.180966	0.842839	-0.00356952	-0.323257	0.316118	0.982971	0.562484	0.241688	20.549
urine phenylacetylphenylalanine	0.891678	-0.122944	-0.370952	0.125064	0.331249	-0.0675144	-0.321056	0.186028	0.601734	-0.0500691	-0.548308	0.448169	0.847804	0.744243	0.0996557	36.37
urine hydroxycotinine	0.891678	0.516376	-0.525745	1.5585	0.331463	-0.0914513	-1.51831	1.3354	0.900033	0.0605008	-1.94383	2.06483	0.953989	0.613123	0.802367	0
urine N-acetyl-2-aminooctanoate*	0.891678	-0.10966	-0.331172	0.111852	0.331906	-0.0194521	-0.296544	0.257639	0.890563	-0.278366	-0.708439	0.151707	0.233321	0.389364	0.269994	17.71
urine X - 24530	0.891678	-0.130327	-0.393656	0.133003	0.332035	-0.267606	-0.612271	0.0770595	0.128069	0.0334552	-0.47281	0.53972	0.899515	0.474923	0.490254	0
urine N1-Methyl-2-pyridone-5-carboxamide	0.891678	0.0701116	-0.0718424	0.212066	0.333028	0.1765	-0.0169964	0.369995	0.0738077	0.03066	-0.254492	0.315812	0.837324	0.757503	0.347879	9.92892
urine X - 15806	0.891678	0.0844264	-0.0866239	0.255477	0.333348	-0.0169586	-0.250951	0.217034	0.887042	0.292668	-0.0367743	0.622109	0.11227	0.177795	0.582093	0
urine 5-dodecenoylcarnitine (C12:1)	0.891678	-0.105605	-0.31998	0.108769	0.334285	-0.0878105	-0.341227	0.165606	0.497048	-0.368593	-0.756805	0.0196194	0.0923767	0.151192	0.148078	30.4528
urine X - 12830	0.891678	-0.460151	-1.39473	0.474426	0.334538	0.0281383	-0.732244	0.78852	0.942181	0.415625	-1.35917	2.19042	0.656058	0.283953	0.00107637	64.5883
urine X - 07765	0.891678	-0.137425	-0.416645	0.141795	0.334724	-0.129812	-0.485803	0.226179	0.474793	-0.347044	-0.883741	0.189654	0.233741	0.391125	0.573214	0
urine X - 22508	0.891678	0.0923687	-0.0953129	0.28005	0.334741	0.12993	-0.109511	0.369371	0.287532	0.209831	-0.15933	0.578993	0.29132	0.482211	0.414804	3.04363
urine deoxycarnitine	0.891678	-0.129388	-0.392542	0.133766	0.335207	-0.105712	-0.480769	0.269345	0.580656	-0.436075	-0.942743	0.0705941	0.12252	0.195192	0.530737	0
urine X - 24586	0.891678	0.0661662	-0.0684832	0.200816	0.335488	0.0394627	-0.127968	0.206893	0.644113	0.0940643	-0.177098	0.365227	0.512001	0.818221	0.340583	10.6634
urine X - 17325	0.891678	-0.13495	-0.410123	0.140222	0.336447	-0.0789129	-0.39438	0.236554	0.623937	-0.182246	-0.736687	0.372196	0.533916	0.848788	0.365331	8.16177
urine X - 23748	0.891678	-0.112654	-0.342652	0.117344	0.337055	-0.142652	-0.454199	0.168895	0.369487	-0.116954	-0.559889	0.32598	0.616048	0.982674	0.636588	0
urine X - 21839	0.891678	0.194655	-0.203243	0.592552	0.337644	0.408159	-0.0926142	0.908932	0.110158	0.539299	-0.22632	1.30492	0.19748	0.326074	0.630879	0
urine 5-methylthioadenosine (MTA)	0.891678	0.0732743	-0.076861	0.22341	0.338784	0.0883015	-0.0739497	0.250553	0.286123	0.187479	-0.104053	0.479012	0.236135	0.38999	0.0632881	41.7363
urine gamma-CEHC glucuronide*	0.891678	0.0847302	-0.0890502	0.258511	0.339264	0.0285115	-0.194897	0.25192	0.802486	0.0461908	-0.288289	0.380671	0.792152	0.796914	0.768493	0
urine allopurinol	0.891678	0.587417	-0.61866	1.79349	0.339782	0.491204	-1.17514	2.15755	0.563429	2.07524	-0.281444	4.43193	0.115074	0.180357	0.448275	0
urine maltol sulfate	0.891678	0.162866	-0.171588	0.49732	0.339869	0.150265	-0.266425	0.566955	0.479694	0.715172	0.129994	1.30035	0.0376127	0.0556337	0.273524	17.3578
urine orcinol sulfate	0.894525	0.119971	-0.127522	0.367464	0.34207	-0.0350018	-0.372716	0.302712	0.839028	0.231827	-0.243872	0.707526	0.362012	0.601243	0.532138	0
urine X - 18779	0.894525	-0.0993156	-0.304266	0.105635	0.342231	-0.148728	-0.444667	0.147211	0.324622	-0.0320054	-0.442768	0.378757	0.881661	0.714834	0.41888	2.61291
urine 7,8-dihydroneopterin	0.896004	0.151122	-0.162233	0.464476	0.34454	0.20017	-0.198857	0.599197	0.325505	0.762458	0.157034	1.36788	0.0331993	0.0432842	0.498208	0
urine X - 18347	0.896004	0.118267	-0.127003	0.363538	0.344618	0.0843544	-0.239319	0.408028	0.609493	0.17401	-0.297792	0.645812	0.486321	0.791848	0.704255	0
urine X - 22520	0.896004	-0.156935	-0.482463	0.168592	0.344715	-0.213883	-0.639643	0.211877	0.32482	-0.142443	-0.76862	0.483734	0.665201	0.958697	0.687008	0
urine 3-hydroxyhippurate sulfate	0.89741	-0.155486	-0.478998	0.168025	0.346193	-0.339855	-0.79033	0.11062	0.139229	-0.135285	-0.75774	0.487171	0.679146	0.942115	0.626357	0
urine suberate (C8-DC)	0.89741	0.0691805	-0.0748639	0.213225	0.346543	0.120083	-0.0817302	0.321896	0.243526	0.136084	-0.145816	0.417984	0.366371	0.59809	0.473466	0
urine 3-methylglutarylcarnitine (2)	0.89741	-0.0839636	-0.25911	0.0911834	0.34743	0.0311895	-0.20973	0.272109	0.799699	-0.098422	-0.451886	0.255042	0.597199	0.927102	0.367884	7.90186
urine X - 17371	0.89741	0.20341	-0.221701	0.628521	0.348339	0.508817	-0.020365	1.038	0.0594924	0.635923	-0.162603	1.43445	0.149619	0.242379	0.304202	14.3013
urine N-acetylglucosamine conjugate of C24H40O4 bile acid**	0.89741	0.140437	-0.153139	0.434014	0.348459	0.185985	-0.181474	0.553444	0.321191	-0.0329598	-0.597988	0.532068	0.911239	0.497523	0.822638	0
urine malonate	0.897451	-0.118106	-0.365352	0.12914	0.349145	0.0251615	-0.162883	0.213206	0.793125	0.108198	-0.363613	0.580009	0.662679	0.297147	0.00364048	60.2407
urine 1-methyl-5-imidazoleacetate	0.897451	0.113798	-0.124731	0.352327	0.349756	0.194665	-0.142765	0.532095	0.258176	-0.0410875	-0.500219	0.418044	0.864269	0.456949	0.690748	0
urine glucuronate	0.902803	-0.0712437	-0.221613	0.0791253	0.353088	-0.133776	-0.336953	0.0694005	0.196882	-0.0988438	-0.401759	0.204071	0.536838	0.838646	0.430938	1.32879
urine 3'-a-sialyl-N-acetyllactosamine	0.902803	0.0553738	-0.0615101	0.172258	0.353131	0.0291384	-0.11655	0.174826	0.695056	0.0583198	-0.16728	0.283919	0.62337	0.976687	0.523879	0
urine eugenol sulfate	0.904539	-0.148187	-0.461871	0.165496	0.354493	-0.194726	-0.620831	0.231379	0.370422	-0.214722	-0.818443	0.389	0.501631	0.80554	0.949194	0
urine resveratrol sulfate (1)*	0.904539	-0.230156	-0.717967	0.257654	0.355101	-0.203608	-0.821751	0.414536	0.518549	0.0555998	-0.901842	1.01304	0.911635	0.508349	0.26205	18.5039
urine glucuronide of C8H16O2 (1)	0.906063	0.125883	-0.141842	0.393607	0.356755	0.136928	-0.225956	0.499811	0.459568	0.282377	-0.232447	0.797201	0.307617	0.501374	0.820894	0
urine caffeic acid sulfate	0.906063	-0.145323	-0.455375	0.164729	0.358281	0.0354288	-0.394457	0.465315	0.871676	-0.292824	-0.895086	0.309438	0.363082	0.586569	0.484701	0
urine 3-(3-hydroxyphenyl)propionate sulfate	0.906063	-0.148646	-0.466206	0.168915	0.358917	-0.0362494	-0.447358	0.374859	0.862793	-0.0659013	-0.677365	0.545563	0.836945	0.762657	0.834331	0
urine X - 12680	0.906063	0.0663733	-0.0756234	0.20837	0.359592	0.102808	-0.0619616	0.267578	0.22136	0.119577	-0.164486	0.403641	0.428585	0.676586	0.287049	16.0097
urine N-methylleucine	0.906063	0.160838	-0.18338	0.505057	0.359769	0.0951656	-0.331569	0.5219	0.662047	0.0711178	-0.588152	0.730387	0.8368	0.760898	0.866403	0
urine (R)-3-hydroxybutyrylcarnitine	0.906063	-0.161957	-0.508932	0.185018	0.360271	-0.129554	-0.576281	0.317173	0.56976	0.0202424	-0.649506	0.689991	0.95393	0.546997	0.860927	0
urine N-methyltaurine	0.906063	-0.161002	-0.508073	0.186069	0.363244	-0.165294	-0.587193	0.256605	0.442554	-0.35175	-1.01829	0.314792	0.325352	0.526019	0.834161	0
urine X - 17763	0.906063	0.179327	-0.207311	0.565966	0.363322	0.149689	-0.357676	0.657053	0.563095	0.469074	-0.271908	1.21006	0.24302	0.390088	0.856422	0
urine homocitrate	0.906063	-0.0437061	-0.137943	0.050531	0.363345	-0.0243987	-0.151215	0.102417	0.70611	-0.0642037	-0.245594	0.117187	0.503643	0.800732	0.825674	0
urine X - 13729	0.906063	0.109929	-0.127158	0.347016	0.363474	0.0875588	-0.224262	0.39938	0.582076	0.0845916	-0.393761	0.562944	0.736075	0.905709	0.390501	5.58114
urine guanidinoacetate	0.906063	-0.0943482	-0.298066	0.10937	0.364026	-0.180491	-0.446553	0.0855705	0.183649	-0.327954	-0.72006	0.0641515	0.132188	0.201683	0.708463	0
urine X - 12104	0.906063	0.048099	-0.0558156	0.152014	0.364296	0.0411394	-0.0704934	0.152772	0.470114	0.0531742	-0.156598	0.262946	0.630053	0.956838	0.0945633	37.0565
urine paraxanthine	0.906063	-0.109981	-0.348656	0.128693	0.366445	-0.00277763	-0.312266	0.306711	0.985966	-0.151637	-0.624591	0.321316	0.543827	0.843882	0.471791	0
urine X - 11470	0.906063	0.0920351	-0.108032	0.292103	0.367257	0.240702	-0.0557336	0.537138	0.111505	0.0183579	-0.382211	0.418927	0.9302	0.682082	0.359079	8.79658
urine N-acetyl-met-phe	0.906063	0.105063	-0.123583	0.33371	0.367798	0.0301139	-0.212188	0.272416	0.807549	0.089973	-0.371819	0.551765	0.710548	0.941743	0.0384875	46.4404
urine 21-hydroxypregnenolone disulfate	0.906063	0.102288	-0.120383	0.324958	0.367937	0.0864197	-0.210737	0.383577	0.568678	-0.18667	-0.614991	0.241651	0.412995	0.152697	0.46706	0
urine glucarate (saccharate)	0.906063	0.167605	-0.197911	0.533121	0.368797	0.236328	-0.22686	0.699516	0.317304	0.207215	-0.495987	0.910417	0.57634	0.899738	0.799944	0
urine alliin	0.906063	-0.22006	-0.700207	0.260086	0.369031	-0.0172756	-0.558635	0.524083	0.950128	0.0516336	-0.896924	1.00019	0.917146	0.525927	0.0496771	44.1532
urine pyrraline	0.906063	0.0926724	-0.109684	0.295029	0.369401	0.0694171	-0.171729	0.310563	0.572617	0.36694	0.00241177	0.731468	0.0767696	0.115056	0.323529	12.3727
urine dehydroepiandrosterone glucuronide	0.906063	-0.110717	-0.352706	0.131273	0.369861	-0.0637428	-0.358286	0.2308	0.671448	-0.155206	-0.619227	0.308815	0.526894	0.830116	0.93778	0
urine 4-vinylphenol sulfate	0.906063	-0.110244	-0.351561	0.131073	0.370576	-0.252545	-0.574481	0.069391	0.124169	-0.397676	-0.845324	0.0499726	0.112273	0.171552	0.375582	7.11584
urine 4-guanidinobutanoate	0.906063	-0.0787333	-0.251081	0.0936147	0.370592	0.029973	-0.213838	0.273784	0.809594	-0.16519	-0.496903	0.166523	0.352063	0.56322	0.614596	0
urine 2-hydroxyphenylacetate	0.906063	-0.0502258	-0.160179	0.0597269	0.370626	-0.0924422	-0.229425	0.0445402	0.185943	-0.228868	-0.427745	-0.0299912	0.0477293	0.0663186	0.330695	11.6557
urine X - 23639	0.906063	-0.073197	-0.233765	0.0873713	0.371604	-0.103459	-0.301832	0.0949146	0.30669	-0.211695	-0.520559	0.0971685	0.208845	0.327803	0.984848	0
urine X - 16397	0.906063	-0.0667526	-0.213265	0.0797596	0.371867	-0.101073	-0.290817	0.0886705	0.296467	0.0392727	-0.242739	0.321284	0.790451	0.40868	0.636967	0
urine 3-(3-hydroxyphenyl)propionate	0.906918	-0.186747	-0.59763	0.224136	0.373032	-0.0280204	-0.537226	0.481185	0.914113	-0.212664	-1.01518	0.589849	0.614793	0.942397	0.502366	0
urine N-lactoyl leucine	0.906918	0.0683881	-0.0824209	0.219197	0.374114	0.128466	-0.0592372	0.316169	0.179785	0.243002	-0.0472177	0.533221	0.131814	0.197594	0.669209	0
urine ribitol	0.906918	0.0489336	-0.0590806	0.156948	0.374583	0.00731159	-0.135233	0.149856	0.919921	-0.0375937	-0.24553	0.170343	0.730435	0.36235	0.60067	0
urine choline	0.906918	-0.0608791	-0.195325	0.0735664	0.374808	-0.0510106	-0.223949	0.121928	0.563183	0.0335868	-0.225196	0.29237	0.804357	0.421964	0.663828	0
urine uric acid ribonucleoside*	0.907239	0.0744965	-0.0902905	0.239283	0.375588	0.0974558	-0.108275	0.303187	0.353176	0.0986528	-0.218494	0.415799	0.555677	0.864784	0.703394	0
urine androsterone glucuronide	0.907553	0.102942	-0.125182	0.331067	0.376457	0.163074	-0.147175	0.473322	0.302915	-0.111557	-0.545002	0.321888	0.624879	0.282787	0.241212	20.5971
urine X - 24270	0.907553	0.148637	-0.181133	0.478406	0.377014	0.233447	-0.191376	0.658271	0.281466	0.261197	-0.373263	0.895657	0.438501	0.692569	0.692168	0
urine 7-methylurate	0.90775	0.229392	-0.281106	0.739891	0.378475	0.377906	-0.197559	0.95337	0.198059	0.398223	-0.624205	1.42065	0.462865	0.712692	0.148272	30.4306
urine guanosine	0.90775	0.127146	-0.155985	0.410276	0.378771	0.0156051	-0.330824	0.362034	0.929648	0.231348	-0.312606	0.775303	0.423976	0.669489	0.787351	0
urine N6-carboxymethyllysine	0.90775	-0.0513158	-0.165896	0.0632647	0.38006	-0.0491564	-0.20212	0.103807	0.52879	0.0146418	-0.205907	0.235191	0.899053	0.508311	0.761399	0
urine X - 23655	0.90775	-0.194227	-0.629161	0.240707	0.381437	0.0339576	-0.496056	0.563972	0.90007	-0.151257	-0.988479	0.685966	0.730619	0.908616	0.779266	0
urine N-acetylglucosaminylasparagine	0.90775	0.0348621	-0.0432204	0.112945	0.38153	0.0388536	-0.0710221	0.148729	0.488265	0.0616626	-0.0947583	0.218083	0.45761	0.702553	0.406326	3.93469
urine glucuronide of C10H18O2 (7)*	0.90775	-0.2158	-0.699304	0.267704	0.381693	-0.319577	-0.781026	0.141872	0.174662	-0.34733	-1.31862	0.623956	0.499362	0.762453	0.064518	41.5324
urine 2-ethylphenylsulfate	0.90775	-0.167311	-0.54221	0.207589	0.38174	-0.17841	-0.678088	0.321268	0.484049	-0.168446	-0.892188	0.555297	0.658017	0.997204	0.638594	0
urine 2-methylmalonylcarnitine (C4-DC)	0.90775	0.0320478	-0.0398804	0.103976	0.382518	0.0141601	-0.0909265	0.119247	0.791704	0.0651462	-0.0732933	0.203586	0.378082	0.59543	0.53513	0
urine N-acetylarginine	0.90775	-0.0511237	-0.165965	0.0637172	0.382927	-0.0762879	-0.226297	0.0737211	0.318886	-0.148153	-0.369203	0.0728977	0.218316	0.337744	0.532491	0
urine glucuronide of C12H20O3 (4)*	0.910099	-0.105955	-0.344788	0.132878	0.384567	-0.117851	-0.410188	0.174485	0.429451	0.361707	-0.0594928	0.782906	0.12326	0.0290165	0.286742	16.0402
urine X - 17679	0.910473	-0.144158	-0.470065	0.181748	0.385969	-0.154724	-0.576087	0.26664	0.471713	-0.312201	-0.93915	0.314748	0.352083	0.552323	0.958668	0
urine X - 24330	0.910473	-0.0936156	-0.305283	0.118051	0.386025	-0.0414696	-0.315292	0.232353	0.766596	-0.357173	-0.739304	0.0249584	0.0968661	0.144712	0.266172	18.0918
urine X - 23459	0.911326	0.0737456	-0.0933506	0.240842	0.387037	0.118981	-0.096523	0.334485	0.279205	0.214471	-0.106948	0.53589	0.220203	0.338808	0.891978	0
urine allantoin	0.913132	-0.0502113	-0.164428	0.0640059	0.388894	-0.0557333	-0.204664	0.0931977	0.463277	0.0652748	-0.154571	0.28512	0.573493	0.255959	0.488654	0
urine glycine conjugate of C9H16O2*	0.913132	0.120376	-0.153814	0.394566	0.389528	-0.0258564	-0.375469	0.323757	0.884748	-0.0793181	-0.606272	0.447636	0.774015	0.404824	0.499166	0
urine valine betaine	0.913132	-0.11621	-0.38104	0.14862	0.389759	-0.195102	-0.50324	0.113035	0.214611	0.198064	-0.284005	0.680133	0.439389	0.165338	0.0831869	38.655
urine glutarate (C5-DC)	0.914995	-0.0928145	-0.305113	0.119484	0.391514	0.04745	-0.218828	0.313728	0.726894	-0.0537012	-0.481344	0.373942	0.810566	0.838037	0.28521	16.1929
urine 1-(1-enyl-palmitoyl)-2-arachidonoyl-GPE (P-16:0/20:4)*	0.914995	0.10516	-0.135586	0.345907	0.391924	0.0893769	-0.180097	0.358851	0.51565	0.232436	-0.244868	0.709741	0.362354	0.554453	0.157182	29.4269
urine quinate	0.914995	-0.115795	-0.381603	0.150012	0.393199	0.00575311	-0.325747	0.337253	0.972865	-0.100083	-0.63657	0.436405	0.722254	0.947762	0.41453	3.07256
urine X - 21842	0.914995	-0.12413	-0.409539	0.16128	0.39398	-0.124903	-0.492844	0.243037	0.505832	-0.0482687	-0.597364	0.500826	0.866645	0.75779	0.753851	0
urine cis-urocanate	0.914995	0.146066	-0.190218	0.48235	0.394594	0.07271	-0.295821	0.441241	0.698982	0.438869	-0.206162	1.0839	0.211936	0.322332	0.014137	53.5535
urine N-acetylglycine	0.914995	-0.108655	-0.359264	0.141955	0.395455	-0.158756	-0.512484	0.194972	0.379051	0.000161234	-0.482628	0.48295	0.999491	0.616502	0.546988	0
urine glycocholate	0.914995	-0.114166	-0.378029	0.149696	0.396424	-0.214566	-0.576697	0.147564	0.24552	-0.00936645	-0.516414	0.497681	0.971831	0.645408	0.724308	0
urine X - 17676	0.914995	-0.0636412	-0.210835	0.0835521	0.396761	-0.073472	-0.26566	0.118716	0.453688	-0.177253	-0.460551	0.106045	0.248176	0.379268	0.709191	0
urine sulfate of piperine metabolite C16H17NO3 (1)*	0.914995	-0.159801	-0.529771	0.210168	0.397235	-0.121789	-0.485614	0.242036	0.511766	-0.0868829	-0.832142	0.658376	0.823867	0.826959	0.032162	47.9134
urine X - 18345	0.914995	0.0830313	-0.109392	0.275455	0.397703	0.015134	-0.221565	0.251833	0.900274	0.140262	-0.245978	0.526503	0.492886	0.740974	0.245958	20.1187
urine N-methylhydantoin	0.914995	0.126728	-0.167098	0.420553	0.397924	0.102727	-0.259607	0.465061	0.578432	-0.157447	-0.724832	0.409938	0.598439	0.277887	0.654722	0
urine X - 24411	0.914995	-0.069144	-0.229652	0.0913638	0.398491	-0.083505	-0.286289	0.119279	0.41961	-0.216239	-0.52521	0.0927314	0.20014	0.300435	0.864943	0
urine palmitoyl sphingomyelin (d18:1/16:0)	0.914995	0.106016	-0.140374	0.352407	0.399045	0.120657	-0.182327	0.423641	0.435088	0.409449	-0.0636159	0.882514	0.120665	0.171794	0.44081	0.265878
urine phenol sulfate	0.9173	0.0848194	-0.113004	0.282642	0.400705	0.0966081	-0.150141	0.343357	0.44286	0.126489	-0.254248	0.507227	0.529632	0.806853	0.600213	0
urine ferulic acid 4-sulfate	0.91742	-0.112622	-0.376049	0.150806	0.402068	-0.0730117	-0.432735	0.286712	0.690773	-0.044283	-0.551382	0.462816	0.867515	0.763579	0.544105	0
urine X - 24457	0.91742	-0.119413	-0.398848	0.160023	0.402277	-0.0780138	-0.431685	0.275657	0.665498	-0.0437749	-0.581908	0.494358	0.8765	0.753825	0.923184	0
urine X - 24249	0.91742	-0.102073	-0.341186	0.137039	0.402774	-0.0591196	-0.359566	0.241327	0.699743	-0.0194304	-0.479366	0.440505	0.935644	0.688843	0.964654	0
urine gluconate	0.91742	0.0654426	-0.0882761	0.219161	0.404047	0.019122	-0.178202	0.216446	0.849361	-0.0600785	-0.355974	0.235817	0.69903	0.353482	0.574854	0
urine X - 24354	0.91742	-0.0917524	-0.307543	0.124038	0.40464	-0.118634	-0.418945	0.181677	0.438778	-0.123244	-0.538181	0.291693	0.573357	0.865218	0.541113	0
urine X - 17438	0.91742	0.100624	-0.136055	0.337303	0.404686	0.0528619	-0.221662	0.327386	0.705871	-0.0244275	-0.493399	0.444545	0.920704	0.554379	0.201801	24.6315
urine X - 23584	0.918018	0.229384	-0.311212	0.769979	0.405609	0.13514	-0.516911	0.787192	0.684588	0.175316	-0.871556	1.22219	0.749508	0.908245	0.971473	0
urine 3-phosphoglycerate	0.918018	-0.0889142	-0.298914	0.121085	0.406622	-0.108869	-0.368721	0.150983	0.411558	0.0341674	-0.370471	0.438805	0.87185	0.50141	0.551636	0
urine sulfate of piperine metabolite C18H21NO3 (1)*	0.918018	-0.14485	-0.4878	0.1981	0.407772	-0.0294948	-0.374497	0.315508	0.866929	-0.118449	-0.809754	0.572857	0.743946	0.931894	0.0171643	52.3608
urine X - 23672	0.918018	0.0701638	-0.0965062	0.236834	0.409318	0.0293758	-0.132241	0.190993	0.721656	-0.0928838	-0.407855	0.222087	0.576057	0.262491	0.0950781	36.9863
urine trans-3,4-methyleneheptanoylglycine	0.918018	0.0844657	-0.116351	0.285282	0.409721	0.126318	-0.127197	0.379833	0.328776	0.0244419	-0.362545	0.411429	0.903934	0.729504	0.77518	0
urine 3-hydroxy-3-methylglutarate	0.918018	-0.0596387	-0.201481	0.0822037	0.409893	-0.0176316	-0.204816	0.169553	0.853531	0.0522151	-0.222411	0.326841	0.717185	0.372186	0.28422	16.2915
urine X - 12714	0.918018	0.0738721	-0.101948	0.249692	0.410228	0.0386968	-0.177844	0.255238	0.726148	0.145654	-0.192764	0.484073	0.418636	0.637067	0.976876	0
urine glycoursodeoxycholate	0.918018	-0.145416	-0.491548	0.200715	0.410271	-0.140848	-0.579779	0.298082	0.529393	0.0071376	-0.673897	0.688173	0.984016	0.618477	0.465719	0
urine 1-methylnicotinamide	0.918018	0.0634988	-0.0879298	0.214927	0.411148	-0.00677951	-0.210926	0.197367	0.948103	0.0428067	-0.248673	0.334286	0.779346	0.87389	0.706069	0
urine phenylalanylhydroxyproline*	0.918018	-0.0928674	-0.314864	0.129129	0.412269	-0.0770769	-0.35202	0.197866	0.582695	-0.212751	-0.640003	0.214501	0.352098	0.53428	0.873196	0
urine X - 12729	0.918018	-0.12318	-0.417914	0.171554	0.412708	-0.216217	-0.600501	0.168067	0.270127	-0.420881	-0.98003	0.138267	0.170908	0.250263	0.413526	3.17842
urine 3-hydroxyhippurate	0.918018	-0.122792	-0.416665	0.171081	0.412813	0.011014	-0.349316	0.371344	0.952228	0.0912529	-0.474392	0.656898	0.758358	0.405739	0.689714	0
urine 1-methyl-4-imidazoleacetate	0.918084	-0.0523364	-0.177968	0.0732948	0.414216	0.00947225	-0.162103	0.181048	0.913833	0.0569831	-0.184848	0.298814	0.654087	0.324206	0.792533	0
urine methylurea	0.918084	0.069913	-0.0980566	0.237883	0.414624	0.0116249	-0.197771	0.221021	0.913354	-0.0509242	-0.374222	0.272374	0.763868	0.411322	0.621242	0
urine N1-methylinosine	0.918084	0.0446331	-0.0627525	0.152019	0.415285	0.0265751	-0.102042	0.155193	0.685499	0.230581	0.0546004	0.406562	0.0279832	0.0358257	0.174759	27.4978
urine N-acetylproline	0.918084	-0.0563558	-0.192325	0.0796138	0.416589	-0.0522467	-0.226367	0.121874	0.55646	0.128024	-0.133715	0.389763	0.360328	0.137208	0.637513	0
urine X - 17306	0.918084	-0.189432	-0.646668	0.267804	0.416786	-0.453721	-1.05532	0.147881	0.139359	-0.537767	-1.41837	0.342834	0.258944	0.385658	0.719557	0
urine trans-3,4-methyleneheptanoylcarnitine	0.918084	0.194616	-0.275415	0.664647	0.417065	0.477158	0.0194805	0.934836	0.0410141	0.247377	-0.704999	1.19975	0.62173	0.901561	0.0434877	45.3761
urine X - 24410	0.918084	-0.100487	-0.344021	0.143046	0.418673	-0.0939177	-0.378913	0.191077	0.518351	0.0823198	-0.391083	0.555723	0.740293	0.396536	0.325122	12.2135
urine 4-hydroxybenzoate	0.918084	-0.0797235	-0.273275	0.113828	0.419491	-0.00277227	-0.23891	0.233366	0.981642	-0.136634	-0.518668	0.2454	0.499303	0.739635	0.473816	0
urine lactate	0.918084	-0.130284	-0.447077	0.186508	0.42021	-0.190289	-0.509149	0.128571	0.242135	0.075	-0.547794	0.697794	0.818174	0.467234	0.0830984	38.6678
urine homoserine	0.918084	-0.194065	-0.666633	0.278504	0.42089	-0.223103	-0.792325	0.346119	0.442371	-0.648892	-1.57575	0.277968	0.200006	0.289695	0.939437	0
urine X - 17686	0.918084	0.124657	-0.179774	0.429088	0.422229	0.215883	-0.114617	0.546382	0.200456	0.0867778	-0.527121	0.700676	0.787383	0.890253	0.0489425	44.2936
urine X - 17354	0.918084	0.1712	-0.247406	0.589805	0.422797	0.159399	-0.355745	0.674542	0.544207	-0.00803824	-0.813365	0.797289	0.984777	0.620697	0.519985	0
urine glycerate	0.918084	-0.100382	-0.346726	0.145961	0.424485	-0.0740625	-0.290829	0.142704	0.503074	-0.378515	-0.833019	0.0759882	0.133671	0.190679	0.00486184	59.0128
urine X - 12706	0.918084	-0.126955	-0.438876	0.184966	0.425029	-0.150637	-0.574523	0.273248	0.486105	0.294064	-0.306063	0.894191	0.359505	0.138586	0.936488	0
urine 3-hydroxyoctanoylcarnitine (1)	0.918084	-0.127131	-0.439812	0.18555	0.425516	-0.205971	-0.518654	0.106713	0.196681	-0.642447	-1.15091	-0.133979	0.0327438	0.0424173	0.122311	33.4856
urine gamma-glutamyl-epsilon-lysine	0.918084	-0.11874	-0.410864	0.173383	0.425641	-0.127456	-0.490389	0.235476	0.491258	-0.063261	-0.625637	0.499115	0.829938	0.825544	0.875329	0
urine X - 23511	0.918084	-0.155475	-0.53897	0.22802	0.426845	-0.140687	-0.63427	0.352896	0.576398	0.219538	-0.507354	0.94643	0.567024	0.264409	0.286952	16.0194
urine X - 17346	0.918084	0.0493027	-0.0724813	0.171087	0.427506	0.0476274	-0.123557	0.218812	0.585542	0.0302598	-0.204152	0.264671	0.805387	0.855901	0.563989	0
urine X - 17723	0.918084	0.147496	-0.217843	0.512835	0.428779	0.36779	0.0171124	0.718467	0.0398205	0.284405	-0.447243	1.01605	0.463725	0.67698	0.00133191	63.9097
urine 3-indoleglyoxylic acid	0.918084	-0.0704068	-0.244827	0.104014	0.428849	-0.0744292	-0.311971	0.163112	0.539137	-0.00282507	-0.3384	0.33275	0.98716	0.653946	0.694098	0
urine X - 12731	0.918084	0.0820466	-0.121284	0.285377	0.429018	0.138163	-0.109315	0.38564	0.273861	-0.0231133	-0.414504	0.368277	0.910146	0.551465	0.901903	0
urine X - 23680	0.918084	0.0722609	-0.107243	0.251764	0.43011	0.101548	-0.151511	0.354607	0.431576	0.0856578	-0.276555	0.44787	0.652929	0.934061	0.35807	8.89888
urine 1,2,3-benzenetriol sulfate (1)	0.918084	0.134795	-0.200604	0.470194	0.430872	0.110718	-0.308386	0.529823	0.604612	-0.10406	-0.749708	0.541588	0.75858	0.415975	0.839614	0
urine X - 12013	0.918084	-0.180822	-0.631008	0.269363	0.43114	-0.211268	-0.80078	0.378244	0.482425	0.0181987	-0.848381	0.884779	0.967978	0.609823	0.5117	0
urine cytidine	0.918084	-0.0739399	-0.258167	0.110287	0.431496	-0.00482823	-0.240859	0.231203	0.968019	-0.0715122	-0.425752	0.282728	0.70066	0.987762	0.782063	0
urine N-acetylpyrraline	0.918084	0.073578	-0.109793	0.256949	0.431611	0.095219	-0.138721	0.329159	0.425015	0.24344	-0.10948	0.59636	0.206173	0.295421	0.48103	0
urine X - 12713	0.918084	0.0443506	-0.0663033	0.155005	0.432124	0.0765859	-0.0673455	0.220517	0.296996	0.0446914	-0.168303	0.257685	0.689565	0.997144	0.722117	0
urine 5,6-dihydrothymine	0.918084	0.0597022	-0.0894086	0.208813	0.432602	0.124328	-0.0522423	0.300899	0.167567	-0.111234	-0.385493	0.163024	0.445115	0.183286	0.117142	34.1226
urine X - 21829	0.918084	0.0564946	-0.0848175	0.197807	0.433295	0.0512088	-0.124335	0.226752	0.567489	0.012919	-0.259041	0.284879	0.927659	0.720865	0.982688	0
urine X - 24228	0.918084	0.0461715	-0.0693546	0.161698	0.433437	0.0216982	-0.124278	0.167675	0.770797	0.0637159	-0.158422	0.285854	0.586375	0.859804	0.724364	0
urine 4-methylhexanoylglycine	0.918084	0.0810311	-0.122177	0.284239	0.434476	-0.00574082	-0.262156	0.250675	0.964999	-0.0558945	-0.447149	0.33536	0.785184	0.440824	0.766252	0
urine nicotinate ribonucleoside	0.918084	-0.0699538	-0.245384	0.105476	0.434479	-0.0428514	-0.281595	0.195892	0.724997	0.182814	-0.155296	0.520925	0.314188	0.117297	0.474162	0
urine 4-methylhexanoylglutamine	0.918084	0.081265	-0.122815	0.285345	0.435121	0.051869	-0.203406	0.307144	0.690451	0.0607049	-0.332109	0.453519	0.768181	0.906813	0.951773	0
urine sulfate of piperine metabolite C16H19NO4 (1)*	0.918084	-0.113111	-0.397167	0.170945	0.435123	-0.168942	-0.517303	0.179419	0.341854	0.197164	-0.332134	0.726463	0.482089	0.208884	0.258743	18.835
urine citramalate	0.918927	-0.0585574	-0.205952	0.0888368	0.436179	-0.0036189	-0.199926	0.192688	0.971177	-0.0114589	-0.307028	0.28411	0.940929	0.722332	0.415707	2.94831
urine 4-acetaminophen sulfate	0.919168	-0.255656	-0.900246	0.388935	0.436949	-0.386694	-1.19964	0.426249	0.351182	-0.749064	-1.99054	0.492409	0.264331	0.383505	0.979241	0
urine 3-hydroxybutyroylglycine**	0.919507	-0.306562	-1.08088	0.46776	0.437767	-0.418105	-1.29445	0.458237	0.349735	0.456253	-1.03614	1.94864	0.562368	0.270998	0.174074	27.5719
urine X - 23659	0.92193	0.0311082	-0.0477772	0.109994	0.439578	0.0334996	-0.0684173	0.135416	0.519426	0.119156	-0.0267024	0.265014	0.140426	0.196246	0.343491	10.3709
urine glutamine of C7H12O2*	0.922795	0.0902346	-0.13921	0.319679	0.440824	0.0440554	-0.244732	0.332842	0.764941	0.184052	-0.2741	0.642205	0.449323	0.648628	0.286596	16.0549
urine shikimate	0.922795	0.0832428	-0.128648	0.295134	0.441308	0.091648	-0.20272	0.386016	0.541722	0.448807	0.040919	0.856695	0.0564338	0.0668625	0.655319	0
urine digalactosylglycerol*	0.927035	0.132701	-0.20708	0.472481	0.443998	-0.0239572	-0.463229	0.415315	0.914874	0.199735	-0.484357	0.883827	0.579788	0.826672	0.124886	33.1723
urine X - 24811	0.927596	-0.11626	-0.414554	0.182033	0.444928	-0.0560972	-0.454585	0.342391	0.782614	0.148085	-0.425908	0.722078	0.624059	0.315593	0.781026	0
urine X - 21258	0.931289	0.131851	-0.208261	0.471963	0.447364	0.100497	-0.332101	0.533095	0.64888	-0.0953201	-0.749848	0.559208	0.781137	0.444413	0.532903	0
urine 2-methoxyhydroquinone sulfate (1)	0.934834	-0.0725459	-0.26066	0.115568	0.449735	-0.0899761	-0.347503	0.167551	0.493481	0.0151629	-0.346908	0.377234	0.936203	0.590651	0.89483	0
urine decanoylcarnitine (C10)	0.93488	0.0749038	-0.120184	0.269991	0.451734	0.0770364	-0.164259	0.318332	0.531484	0.178844	-0.196486	0.554174	0.372347	0.539471	0.617021	0
urine theobromine	0.93488	0.115501	-0.185578	0.41658	0.452119	0.104962	-0.291682	0.501607	0.604	0.139696	-0.46784	0.747231	0.66184	0.929017	0.324647	12.261
urine X - 13507	0.93488	0.0655433	-0.105424	0.236511	0.45242	0.149962	-0.0519795	0.351903	0.145539	0.278035	-0.0307703	0.586841	0.108083	0.14555	0.0660625	41.2793
urine hydroxyasparagine**	0.93488	0.0230593	-0.0372652	0.0833838	0.453733	0.00620058	-0.07195	0.0843511	0.876422	-0.0225049	-0.13971	0.0947001	0.714527	0.393477	0.320169	12.7085
urine azeloylcarnitine (C9-DC)	0.93488	-0.150043	-0.542715	0.242629	0.453907	-0.148414	-0.623131	0.326302	0.540036	-0.0824801	-0.847479	0.682519	0.836883	0.844196	0.756366	0
urine prednisone	0.93488	0.422196	-0.684149	1.52854	0.454491	0.239245	-1.13652	1.61501	0.733227	0.631732	-1.50048	2.76394	0.574295	0.826273	0.577509	0
urine N-methyl-GABA	0.93488	-0.0640998	-0.2322	0.104	0.454839	-0.0674968	-0.270326	0.135332	0.514253	-0.130774	-0.454198	0.192649	0.446463	0.646402	0.743248	0
urine isocitric lactone	0.93488	-0.0868123	-0.315082	0.141458	0.456039	-0.0949108	-0.383561	0.19374	0.519282	0.0721608	-0.37396	0.518281	0.757742	0.432732	0.109399	35.0987
urine X - 24465	0.93488	0.0556392	-0.0907821	0.202061	0.456408	0.00762534	-0.182367	0.197617	0.9373	0.0807536	-0.214069	0.375576	0.603112	0.848955	0.187976	26.0839
urine X - 17765	0.93488	0.109797	-0.180742	0.400336	0.458883	-0.111228	-0.506631	0.284175	0.581399	0.117965	-0.440714	0.676645	0.687722	0.973896	0.832094	0
urine X - 24339	0.93488	-0.0531282	-0.193812	0.087556	0.459201	-0.0294973	-0.213723	0.154729	0.753658	0.0577209	-0.213114	0.328556	0.684985	0.369967	0.48414	0
urine enterolactone	0.93488	-0.201271	-0.734377	0.331835	0.459316	-0.341468	-0.941315	0.258379	0.264539	-0.868021	-1.83258	0.0965354	0.108234	0.144232	0.114533	34.4484
urine citrulline	0.93488	-0.0728013	-0.265737	0.120134	0.459565	-0.0948431	-0.356835	0.167149	0.478001	-0.138319	-0.509672	0.233034	0.482122	0.694218	0.674168	0
urine catechol sulfate	0.93488	-0.0498666	-0.182198	0.0824652	0.460166	0.00639534	-0.183807	0.196597	0.947456	-0.0831825	-0.337901	0.171536	0.536523	0.770307	0.664827	0
urine glucuronide of C10H18O2 (5)*	0.93488	-0.100031	-0.365819	0.165757	0.460732	-0.0640955	-0.387451	0.25926	0.697644	-0.301945	-0.813226	0.209335	0.273972	0.386204	0.89601	0
urine pyridoxamine	0.93488	-0.083173	-0.304628	0.138282	0.461661	0.00445859	-0.301614	0.310531	0.977223	-0.333188	-0.753763	0.0873877	0.151539	0.202523	0.419524	2.54471
urine X - 17328	0.93488	0.0835812	-0.139059	0.306221	0.46186	0.0953804	-0.184467	0.375228	0.504124	0.161518	-0.267109	0.590146	0.477147	0.685451	0.843741	0
urine X - 12124	0.93488	-0.052089	-0.191332	0.0871542	0.463439	-0.0312003	-0.211365	0.148964	0.734293	-0.0176744	-0.285689	0.25034	0.899722	0.774368	0.990355	0
urine delta-CEHC glucuronide	0.93488	-0.220894	-0.811474	0.369686	0.463508	-0.137045	-0.837609	0.56352	0.701417	-0.0163468	-1.20049	1.16779	0.978947	0.700357	0.164334	28.6344
urine glucuronide of piperine metabolite C17H21NO3 (2)*	0.93488	-0.144853	-0.533029	0.243324	0.464544	0.0319111	-0.361898	0.42572	0.873811	0.352066	-0.344076	1.04821	0.344951	0.132637	0.0794452	39.2034
urine 3-hydroxypropanoate	0.93488	-0.189773	-0.698406	0.31886	0.464614	-0.132694	-0.830864	0.565476	0.709513	0.211233	-0.773994	1.19646	0.683214	0.373551	0.652207	0
urine X - 24587	0.93488	0.13676	-0.230059	0.50358	0.464945	0.221184	-0.186768	0.629136	0.287938	0.663979	0.0303806	1.29758	0.0670641	0.0853326	0.161741	28.9205
urine glutamine conjugate of C8H12O4 (1)*	0.93488	0.0879081	-0.147964	0.32378	0.465105	0.167661	-0.126795	0.462117	0.264427	0.102667	-0.373537	0.578872	0.681559	0.944731	0.412466	3.29005
urine X - 23780	0.938743	-0.0806847	-0.298677	0.137307	0.468184	-0.0789111	-0.380382	0.22256	0.607932	-0.380241	-0.798928	0.0384453	0.105428	0.131807	0.43914	0.446404
urine 2-methoxyresorcinol sulfate	0.938743	0.0994472	-0.169346	0.368241	0.468366	0.173008	-0.17228	0.518297	0.326075	0.16613	-0.351188	0.683449	0.543187	0.773516	0.840535	0
urine X - 24798	0.939202	0.0720414	-0.123452	0.267535	0.47013	0.0488277	-0.194055	0.291711	0.693567	0.133801	-0.242344	0.509945	0.50157	0.714283	0.874486	0
urine tartarate	0.939202	-0.187596	-0.696889	0.321698	0.47033	-0.30201	-0.904212	0.300192	0.325637	0.0394435	-0.941309	1.0202	0.938727	0.607065	0.94049	0
urine X - 24519	0.939202	-0.0439483	-0.163336	0.0754391	0.470607	0.0171157	-0.138498	0.17273	0.829321	0.0944847	-0.135262	0.324231	0.438963	0.196986	0.618317	0
urine 2'-fucosyllactose	0.943415	-0.317393	-1.18574	0.550951	0.473747	0.0650896	-0.879547	1.00973	0.892572	0.462861	-1.20302	2.12874	0.597982	0.308493	0.0533298	43.472
urine X - 24796	0.943415	-0.0727871	-0.272066	0.126492	0.474064	-0.0946714	-0.347264	0.157921	0.462588	0.0954633	-0.287997	0.478924	0.636116	0.337876	0.525527	0
urine hexanoylglutamine	0.94688	0.0638453	-0.111933	0.239624	0.476535	0.0274361	-0.212894	0.267766	0.822952	0.194688	-0.143633	0.533008	0.285709	0.39584	0.792094	0
urine X - 24349	0.94688	0.0597279	-0.104947	0.224403	0.477157	0.123496	-0.0889755	0.335967	0.25462	0.171586	-0.145292	0.488463	0.313513	0.436897	0.514895	0
urine X - 18240	0.947317	-0.116386	-0.437925	0.205153	0.478054	4.04151e-05	-0.438443	0.438523	0.999856	0.0413244	-0.577202	0.659851	0.898414	0.571508	0.615042	0
urine isocaproylglutamine	0.951114	0.057006	-0.101417	0.215429	0.480648	0.0900403	-0.138219	0.3183	0.439441	0.00443446	-0.300435	0.309304	0.977818	0.700725	0.609453	0
urine X - 21807	0.952795	-0.0708131	-0.268964	0.127338	0.483658	-0.183156	-0.4629	0.0965881	0.199408	-0.155183	-0.550044	0.239678	0.458945	0.634521	0.443789	0
urine raffinose	0.952795	0.11432	-0.205706	0.434346	0.483839	0.0978822	-0.299911	0.495675	0.629611	0.368749	-0.251041	0.988538	0.270634	0.368731	0.282277	16.485
urine galactonate	0.952795	0.119306	-0.214805	0.453417	0.484006	0.0817188	-0.315712	0.479149	0.686946	0.207643	-0.464135	0.879421	0.558137	0.769153	0.0751722	39.8455
urine X - 24807	0.952795	0.0725729	-0.130819	0.275965	0.484339	0.0710939	-0.176503	0.318691	0.573588	-0.0203975	-0.411672	0.370877	0.920638	0.5976	0.862034	0
urine X - 21828	0.952795	0.17376	-0.313842	0.661362	0.484899	0.383189	-0.137479	0.903858	0.149176	0.621842	-0.30678	1.55046	0.218686	0.294202	0.0902231	37.655
urine retinol (Vitamin A)	0.955344	0.290029	-0.5277	1.10776	0.48696	0.302835	-0.739447	1.34512	0.569039	0.715361	-0.886316	2.31704	0.401902	0.5559	0.4638	0
urine phenylacetylhistidine	0.955344	-0.075803	-0.290378	0.138772	0.488687	-0.0906108	-0.360592	0.179371	0.510667	0.112398	-0.298621	0.523418	0.603691	0.318262	0.273306	17.3795
urine N2,N5-diacetylornithine	0.955344	0.0474032	-0.0871028	0.181909	0.489729	0.108911	-0.0505997	0.268421	0.180823	0.106112	-0.162054	0.374277	0.455965	0.626409	0.150999	30.1214
urine X - 23650	0.955344	0.186043	-0.342562	0.714647	0.490313	0.31204	-0.259356	0.883436	0.284467	0.574784	-0.458805	1.60837	0.301304	0.409144	0.166072	28.4435
urine homoarginine	0.955344	-0.102541	-0.394303	0.189222	0.490927	-0.226724	-0.61856	0.165112	0.256763	-0.395273	-0.95674	0.166195	0.197712	0.259275	0.623762	0
urine X - 12015	0.955344	-0.0522131	-0.201462	0.0970362	0.492921	0.0129182	-0.163523	0.189359	0.885896	-0.21676	-0.49335	0.0598301	0.155552	0.202262	0.133279	32.1682
urine 2-methoxyacetaminophen sulfate*	0.955344	-0.343933	-1.32718	0.639311	0.492976	-0.530566	-1.77026	0.709128	0.401566	-0.527855	-2.42194	1.36623	0.596893	0.828272	0.956763	0
urine alpha-CEHC glucuronide*	0.955344	0.0761194	-0.142037	0.294276	0.494056	0.0206088	-0.254833	0.296051	0.883411	-0.0806715	-0.50061	0.339267	0.7144	0.411819	0.940172	0
urine glucuronide of piperine metabolite C17H21NO3 (1)*	0.955344	-0.121211	-0.468845	0.226423	0.494361	-0.0172822	-0.395655	0.361091	0.928667	0.497422	-0.0418323	1.03668	0.100743	0.0250855	0.105017	35.664
urine fumarate	0.955344	-0.0892226	-0.3455	0.167055	0.495012	-0.0486507	-0.38687	0.289569	0.777999	0.114655	-0.378695	0.608004	0.658482	0.365532	0.542714	0
urine 3-methylglutarate/2-methylglutarate	0.955344	-0.0553334	-0.214288	0.103622	0.495064	-0.131315	-0.342369	0.0797397	0.22267	-0.090948	-0.39689	0.214994	0.573037	0.794873	0.825325	0
urine 4-methylcatechol sulfate	0.955344	-0.0662061	-0.256513	0.1241	0.49533	-0.0369211	-0.280804	0.206962	0.766683	-0.172207	-0.538498	0.194083	0.378507	0.521813	0.554708	0
urine X - 23329	0.955344	0.0956046	-0.179326	0.370536	0.495518	0.235265	-0.130641	0.601171	0.207601	0.100141	-0.428428	0.62871	0.71814	0.984675	0.807175	0
urine X - 12849	0.955344	-0.161127	-0.625279	0.303024	0.496258	0.0897644	-0.45211	0.631639	0.745425	-0.31563	-1.24601	0.614749	0.521143	0.711238	0.221468	22.6022
urine X - 22158	0.955344	0.131159	-0.246811	0.50913	0.496424	0.155471	-0.339184	0.650126	0.537881	0.357024	-0.371199	1.08525	0.359257	0.493216	0.691251	0
urine N-acetyl-cadaverine	0.959006	0.103019	-0.195982	0.40202	0.49949	0.0452841	-0.352719	0.443288	0.823534	0.1416	-0.433859	0.717059	0.639991	0.880831	0.722418	0
urine 1-stearoyl-2-arachidonoyl-GPC (18:0/20:4)	0.959006	-0.321455	-1.25489	0.611983	0.499696	-0.829571	-1.80249	0.143343	0.0946832	0.263511	-1.56072	2.08774	0.78286	0.477945	0.143914	30.929
urine tricarballylate	0.959386	0.0915223	-0.174827	0.357871	0.500643	0.0963195	-0.23787	0.430509	0.572143	0.02514	-0.488517	0.538797	0.925474	0.773114	0.528322	0
urine thymine	0.959386	0.0423219	-0.0812123	0.165856	0.501922	-0.00821381	-0.170272	0.153845	0.920869	-0.0680019	-0.305896	0.169892	0.587636	0.312528	0.850464	0
urine X - 24419	0.959386	-0.133128	-0.521764	0.255509	0.501974	-0.093619	-0.461946	0.274708	0.618363	-0.000465177	-0.776714	0.775784	0.999086	0.702955	0.0180357	52.0442
urine 3-hydroxysuberate	0.959386	-0.0561581	-0.220352	0.108036	0.502633	0.043616	-0.176445	0.263677	0.697673	0.0648854	-0.251164	0.380935	0.695869	0.400286	0.477095	0
urine X - 24541	0.959477	-0.112377	-0.442686	0.217933	0.504892	-0.116774	-0.554435	0.320887	0.601013	0.0199092	-0.614587	0.654406	0.952173	0.642516	0.824402	0
urine alpha-hydroxyisocaproate	0.959477	0.17055	-0.331243	0.672343	0.505312	0.136355	-0.48723	0.75994	0.668234	-0.01351	-1.02094	0.993916	0.979548	0.684356	0.408083	3.75056
urine taurodeoxycholic acid 3-sulfate	0.959477	0.0974114	-0.189228	0.384051	0.505365	0.160614	-0.187644	0.508873	0.366036	0.206553	-0.345064	0.758171	0.479858	0.659603	0.861539	0
urine X - 14082	0.959477	-0.0939346	-0.370909	0.18304	0.506234	0.141134	-0.229564	0.511833	0.455542	-0.0620279	-0.612307	0.488251	0.829594	0.896829	0.471062	0
urine spermidine	0.959477	-0.0794934	-0.314389	0.155402	0.507144	-0.0551981	-0.365475	0.255079	0.727333	0.112814	-0.342143	0.567772	0.637437	0.35617	0.470432	0
urine nicotinamide riboside	0.959477	-0.0586585	-0.23247	0.115153	0.50832	0.0670317	-0.178099	0.312162	0.591987	0.0351668	-0.299381	0.369715	0.840904	0.534492	0.624011	0
urine N-acetylputrescine	0.959477	0.0389375	-0.0764614	0.154336	0.508404	0.0264856	-0.108329	0.1613	0.700198	0.0750401	-0.156452	0.306532	0.539472	0.727978	0.175094	27.4617
urine X - 22755	0.959477	-0.116758	-0.463088	0.229572	0.508765	-0.185808	-0.60199	0.230374	0.38155	-0.258712	-0.924792	0.407368	0.46407	0.635386	0.748834	0
urine 1,2,3-benzenetriol sulfate (2)	0.959477	0.0863185	-0.170984	0.343621	0.510847	0.136141	-0.194425	0.466707	0.419553	-0.047099	-0.542318	0.44812	0.855853	0.55039	0.775914	0
urine X - 12221	0.959477	0.0766961	-0.153712	0.307104	0.514134	-0.0211475	-0.325949	0.283654	0.891833	0.231478	-0.219878	0.682834	0.338519	0.449738	0.22781	21.9552
urine glucuronide of C12H20O3 (3)*	0.959477	0.0651879	-0.130955	0.261331	0.514793	-0.0214289	-0.281722	0.238864	0.871813	0.118549	-0.275533	0.512631	0.568537	0.762484	0.370479	7.63726
urine cortolone glucuronide (2)	0.959477	0.0548043	-0.110256	0.219865	0.515203	0.0680703	-0.138024	0.274164	0.517404	0.0944425	-0.223087	0.411972	0.572837	0.780413	0.992068	0
urine beta-guanidinopropanoate	0.959477	-0.13837	-0.55588	0.279139	0.515971	-0.245909	-0.770731	0.278914	0.358434	-0.218117	-1.02481	0.588573	0.607715	0.825419	0.686666	0
urine phenethylamine	0.959477	-0.0901628	-0.362234	0.181908	0.516002	-0.127257	-0.450932	0.196418	0.440952	-0.134993	-0.682824	0.412838	0.639522	0.854816	0.324845	12.2412
urine X - 13837	0.959477	0.0902402	-0.182111	0.362591	0.516073	0.24004	-0.0924653	0.572545	0.157091	0.169415	-0.376894	0.715723	0.55687	0.746343	0.345835	10.1349
urine X - 24522	0.959477	0.115116	-0.233595	0.463827	0.517618	0.129289	-0.308657	0.567234	0.562849	0.412988	-0.261577	1.08755	0.257816	0.335833	0.46982	0
urine ornithine	0.959477	0.0416978	-0.0847182	0.168114	0.517964	0.0626505	-0.0930038	0.218305	0.430182	0.10437	-0.138953	0.347694	0.420163	0.567753	0.783796	0
urine 5alpha-androstan-3beta,17beta-diol monosulfate (2)	0.959477	0.2394	-0.487214	0.966014	0.518437	-0.011152	-0.854985	0.832681	0.979335	0.251398	-1.20074	1.70354	0.741392	0.985197	0.171996	27.7971
urine X - 23652	0.959477	0.275815	-0.562584	1.11421	0.519066	0.209988	-0.663043	1.08302	0.637337	0.606469	-1.10078	2.31372	0.502139	0.668359	0.161022	29
urine 12-dehydrocholate	0.959477	-0.165632	-0.669616	0.338353	0.51949	-0.235981	-0.870275	0.398313	0.465892	-0.542762	-1.52159	0.436062	0.302623	0.397386	0.347	10.0175
urine glucuronide of C16H30O4 (1)*	0.959477	0.0793484	-0.162269	0.320966	0.519795	0.117102	-0.208004	0.442208	0.480206	0.240855	-0.223927	0.705637	0.333729	0.443818	0.761455	0
urine 5-hydroxymethyl-2-furoic acid	0.959477	0.105293	-0.215801	0.426386	0.520413	0.0880834	-0.329823	0.50599	0.679528	0.455958	-0.140265	1.05218	0.164795	0.207058	0.333371	11.3875
urine phenylacetylglutamine	0.959477	-0.0575814	-0.233315	0.118152	0.520739	-0.0724699	-0.269803	0.124863	0.471655	0.0611751	-0.282964	0.405314	0.734757	0.446983	0.0610246	42.117
urine X - 16580	0.959477	-0.0385063	-0.156289	0.0792761	0.521675	-0.0276705	-0.190583	0.135242	0.739211	0.0301831	-0.196527	0.256893	0.799434	0.50289	0.657824	0
urine X - 24764	0.959477	-0.0832797	-0.338251	0.171692	0.522062	-0.0347759	-0.341542	0.27199	0.824168	-0.278232	-0.77348	0.217016	0.296645	0.387884	0.387909	5.84899
urine stachydrine	0.959477	0.107601	-0.22184	0.437043	0.522069	0.0640028	-0.319282	0.447288	0.743453	0.0632062	-0.601049	0.727461	0.855784	0.881204	0.260895	18.6196
urine 4-acetamidobenzoate	0.959477	0.137159	-0.283015	0.557333	0.522304	0.318233	-0.203261	0.839728	0.231682	0.740271	-0.036331	1.51687	0.0912666	0.105044	0.371271	7.55645
urine 2-methoxyhydroquinone sulfate (2)	0.959477	-0.0596701	-0.242758	0.123418	0.522972	-0.0784307	-0.316033	0.159172	0.517652	-0.0757981	-0.428169	0.276573	0.682232	0.918458	0.878993	0
urine X - 24571	0.959477	-0.192481	-0.783444	0.398483	0.523231	-0.0340489	-0.589231	0.521133	0.904322	0.318843	-0.810018	1.4477	0.592024	0.322611	0.00737443	57.0748
urine X - 21841	0.959477	0.0603114	-0.124954	0.245577	0.523443	0.0223807	-0.210523	0.255284	0.850609	-0.124808	-0.481345	0.231729	0.508245	0.261128	0.932204	0
urine X - 24637	0.959477	0.351179	-0.729133	1.43149	0.52404	0.380757	-1.00875	1.77026	0.591215	0.459872	-1.59398	2.51372	0.6701	0.905348	0.981571	0
urine X - 12199	0.959477	-0.0450224	-0.183708	0.0936632	0.524596	-0.0443979	-0.24692	0.158124	0.667433	0.239574	-0.0273278	0.506475	0.10903	0.0344906	0.470167	0
urine X - 12100	0.959945	0.0275511	-0.0575093	0.112611	0.525537	0.0168408	-0.0836136	0.117295	0.742473	0.117852	-0.0408706	0.276575	0.176254	0.221111	0.209215	23.862
urine ciliatine (2-aminoethylphosphonate)	0.960148	-0.235653	-0.968343	0.497038	0.528449	0.0240731	-0.813231	0.861377	0.955063	-0.194353	-1.68146	1.29276	0.803027	0.950563	0.161444	28.9534
urine gamma-glutamyltyrosine	0.960148	0.103802	-0.219309	0.426912	0.528921	0.00344376	-0.39243	0.399318	0.986397	0.188395	-0.431945	0.808736	0.564913	0.760639	0.905586	0
urine X - 22152	0.960148	0.131451	-0.279126	0.542028	0.530328	0.233421	-0.303673	0.770516	0.394324	0.806335	0.0163399	1.59633	0.0733265	0.078455	0.585816	0
urine X - 24346	0.960148	-0.0402699	-0.166397	0.0858573	0.531461	-0.0118981	-0.170471	0.146675	0.883084	-0.0124457	-0.255212	0.230321	0.921949	0.797962	0.832134	0
urine prolylglycine	0.960148	-0.0610387	-0.252532	0.130455	0.532141	-0.100192	-0.34544	0.145056	0.4233	-0.090939	-0.459537	0.277659	0.639116	0.85611	0.972183	0
urine cyclo(pro-arg)*	0.960148	-0.0739488	-0.30623	0.158333	0.532647	-0.162771	-0.468559	0.143017	0.296814	-0.10102	-0.548173	0.346133	0.667341	0.892314	0.78246	0
urine phenol glucuronide	0.960148	0.0747287	-0.160487	0.309944	0.533491	0.0996832	-0.177833	0.3772	0.481424	0.315974	-0.136836	0.768784	0.201362	0.249721	0.529002	0
urine naringenin	0.960148	-0.200479	-0.83192	0.430962	0.533759	0.140082	-0.758911	1.03908	0.760058	-0.337688	-1.58813	0.912758	0.608149	0.805631	0.453608	0
urine N-methylpipecolate	0.960148	0.103938	-0.224356	0.432232	0.534913	0.127846	-0.29223	0.547922	0.550843	0.241201	-0.39135	0.873752	0.472053	0.629546	0.825227	0
urine phenylalanine	0.960148	0.0343727	-0.0744529	0.143198	0.535878	-0.02521	-0.162657	0.112237	0.719228	0.00435161	-0.205121	0.213824	0.968323	0.74913	0.845167	0
urine pregnanediol-3-glucuronide	0.960148	0.0972429	-0.211299	0.405785	0.53676	0.0213246	-0.302088	0.344737	0.897174	-0.331685	-0.871201	0.207832	0.255963	0.0981792	0.0538447	43.3781
urine 2,8-quinolinediol sulfate	0.960148	-0.090639	-0.378622	0.197344	0.537317	-0.155366	-0.532008	0.221276	0.418808	-0.161537	-0.715211	0.392138	0.580064	0.774882	0.552257	0
urine X - 17825	0.960148	-0.0792107	-0.331326	0.172904	0.538032	-0.0853965	-0.37656	0.205767	0.565395	0.00464819	-0.499437	0.508734	0.985936	0.7105	0.187825	26.0998
urine indoleacetoylcarnitine*	0.960148	-0.114908	-0.480991	0.251175	0.53842	-0.20163	-0.676331	0.273072	0.405129	-0.447555	-1.15239	0.257277	0.241679	0.304456	0.758179	0
urine 16a-hydroxy DHEA 3-sulfate	0.960148	0.121882	-0.266684	0.510448	0.538697	0.0278041	-0.450905	0.506513	0.909367	0.0504635	-0.731534	0.832461	0.901859	0.838218	0.276009	17.1099
urine fructose	0.960148	-0.181188	-0.759354	0.396978	0.539068	-0.067307	-0.739626	0.605012	0.844442	0.336987	-0.770052	1.44403	0.564023	0.308461	0.250573	19.6545
urine X - 11843	0.960148	-0.14379	-0.603062	0.315482	0.539458	-0.11146	-0.750265	0.527345	0.732368	-0.039772	-0.942825	0.863281	0.932916	0.796981	0.485375	0
urine ferulylglycine (1)	0.960148	-0.0833587	-0.349988	0.183271	0.540034	0.0545586	-0.303122	0.412239	0.764969	-0.0792112	-0.61746	0.459038	0.778902	0.986246	0.389368	5.69829
urine glucuronide of C14H22O4 (3)*	0.960148	0.0755643	-0.166175	0.317304	0.540103	0.0459657	-0.257034	0.348965	0.766214	-0.187868	-0.636882	0.261146	0.431299	0.208085	0.277259	16.9853
urine glucuronide of C10H18O2 (3)*	0.960148	-0.101704	-0.42757	0.224161	0.540726	-0.0677809	-0.4741	0.338538	0.743702	-0.211179	-0.838551	0.416194	0.524324	0.697403	0.976432	0
urine 3-methylglutarylcarnitine (1)	0.960148	0.132419	-0.295263	0.560102	0.543954	0.0207011	-0.509802	0.551204	0.939036	0.0265757	-0.802984	0.856136	0.951172	0.776368	0.744071	0
urine X - 21840	0.960148	-0.108625	-0.459962	0.242711	0.544531	0.0107984	-0.435086	0.456683	0.962142	-0.454594	-1.13129	0.222106	0.217327	0.268188	0.55079	0
urine epiandrosterone sulfate	0.960148	-0.0941926	-0.398945	0.21056	0.544658	-0.16005	-0.568898	0.248798	0.442927	-0.572861	-1.15838	0.0126567	0.0841424	0.0900396	0.745978	0
urine X - 12753	0.960148	-0.128011	-0.542209	0.286187	0.544687	-0.0720267	-0.591462	0.447409	0.785795	-0.0731051	-0.87056	0.72435	0.860996	0.877664	0.581397	0
urine X - 21825	0.960148	0.149699	-0.33496	0.634358	0.544923	0.571355	0.00461903	1.13809	0.0481618	0.230339	-0.747343	1.20802	0.654134	0.85378	0.0371675	46.7349
urine X - 12543	0.960148	-0.111072	-0.472602	0.250457	0.547069	-0.0491404	-0.433889	0.335608	0.802333	0.194421	-0.501116	0.889957	0.595803	0.337485	0.120468	33.7114
urine nicotinamide	0.960148	0.0409564	-0.0924645	0.174377	0.547405	0.0557178	-0.110463	0.221899	0.511089	-0.0259951	-0.290882	0.238892	0.851322	0.574873	0.394156	5.20269
urine N-(2-furoyl)glycine	0.960148	-0.10824	-0.461168	0.244688	0.547771	-0.0856752	-0.526455	0.355105	0.703232	-0.147884	-0.827073	0.531305	0.678599	0.896137	0.932844	0
urine X - 24840	0.960148	0.110371	-0.249684	0.470426	0.547971	0.384637	-0.0153669	0.784641	0.0594747	0.800767	0.222539	1.37899	0.021773	0.0207543	0.15277	29.9215
urine pyridoxate	0.960148	-0.0512164	-0.218373	0.11594	0.548153	0.00453837	-0.240588	0.249665	0.971053	-0.273168	-0.594886	0.0485499	0.127049	0.144606	0.530969	0
urine cotinine N-oxide	0.960148	0.189029	-0.429101	0.807159	0.548925	0.190046	-0.618817	0.998909	0.645156	-0.223367	-1.41274	0.966007	0.720481	0.444823	0.61758	0
urine X - 23583	0.960148	0.116842	-0.266153	0.499837	0.549883	0.248846	-0.23345	0.731142	0.311889	0.464349	-0.266474	1.19517	0.241405	0.30096	0.24552	20.1628
urine adenosine 3',5'-cyclic monophosphate (cAMP)	0.960148	-0.0364188	-0.155876	0.0830386	0.550153	-0.0649415	-0.208439	0.0785557	0.375075	-0.0461409	-0.287185	0.194903	0.715363	0.928113	0.0393204	46.2576
urine 2-hydroxyibuprofen	0.960148	-0.576239	-2.46772	1.31524	0.550439	-1.08118	-3.48603	1.32367	0.378227	-0.21255	-3.83401	3.40891	0.910695	0.822111	0.630975	0
urine X - 17162	0.960148	-0.144552	-0.61928	0.330176	0.550643	-0.0865042	-0.693561	0.520553	0.780022	-0.233913	-1.1502	0.682377	0.627659	0.827663	0.965019	0
urine X - 21364	0.960148	0.0635785	-0.145737	0.272894	0.551624	-0.0189563	-0.26868	0.230768	0.881728	0.10964	-0.310663	0.529944	0.620256	0.806454	0.187231	26.1628
urine N6,N6,N6-trimethyllysine	0.960148	-0.0389647	-0.167255	0.0893254	0.551652	-0.06852	-0.218125	0.0810846	0.369357	-0.149438	-0.395718	0.0968412	0.261804	0.327752	0.318882	12.8372
urine X - 24470	0.960148	0.0561334	-0.128985	0.241251	0.552298	0.0841485	-0.159714	0.328011	0.49884	0.0300146	-0.343981	0.40401	0.878143	0.876011	0.433528	1.05091
urine adenine	0.960148	0.0643168	-0.148512	0.277145	0.553649	0.038439	-0.239435	0.316313	0.786293	-0.2191	-0.628332	0.190133	0.318716	0.143096	0.832312	0
urine andro steroid monosulfate C19H28O6S (1)*	0.960148	0.113331	-0.261724	0.488386	0.553685	-0.0785539	-0.459506	0.302398	0.686101	-0.0989791	-0.839812	0.641854	0.798743	0.52569	0.0418916	45.7076
urine m-tyramine sulfate	0.960148	-0.0506265	-0.218421	0.117168	0.554282	-0.0168571	-0.240595	0.206881	0.882603	0.0748809	-0.248113	0.397874	0.659254	0.393706	0.955375	0
urine X - 17367	0.960148	-0.0840983	-0.362936	0.194739	0.554432	-0.0668841	-0.432359	0.298591	0.719831	-0.168918	-0.719183	0.381347	0.560792	0.730995	0.473622	0
urine X - 21787	0.96049	-0.0644637	-0.278875	0.149948	0.555679	-0.0190495	-0.24934	0.211241	0.871206	-0.284713	-0.686795	0.11737	0.195329	0.237431	0.172765	27.7137
urine X - 13846	0.96049	0.0996989	-0.232228	0.431626	0.556061	0.0466862	-0.428848	0.522221	0.847412	0.642754	0.0121251	1.27338	0.0736762	0.0764628	0.4194	2.55775
urine 4-octenedioate	0.96049	0.0347525	-0.0811322	0.150637	0.556686	0.0386416	-0.107858	0.185141	0.605175	0.0323618	-0.190655	0.255379	0.7819	0.980865	0.907863	0
urine galactosylglycerol	0.960997	-0.0422994	-0.18373	0.0991311	0.557747	-0.0721479	-0.249012	0.104716	0.423986	-0.00430982	-0.276538	0.267919	0.975857	0.755478	0.993891	0
urine X - 17842	0.960997	-0.0302464	-0.131532	0.0710397	0.558352	-0.0417991	-0.174535	0.0909365	0.537102	-0.0600835	-0.254849	0.134682	0.558891	0.732483	0.74315	0
urine X - 23671	0.964108	0.340631	-0.807313	1.48858	0.560848	0.376247	-1.07238	1.82488	0.610715	0.864424	-1.36576	3.0946	0.464974	0.603063	0.629469	0
urine 4-hydroxyphenylacetylglycine	0.964777	0.0627005	-0.149348	0.274749	0.562225	0.136801	-0.121453	0.395055	0.299167	0.186121	-0.232143	0.604385	0.403578	0.513728	0.349042	9.8116
urine theanine	0.964777	0.213376	-0.509348	0.9361	0.562821	-0.00637691	-0.955634	0.94288	0.989495	0.728302	-0.651562	2.10817	0.325279	0.410673	0.676632	0
urine N1-methylguanosine	0.964777	0.0406162	-0.0971247	0.178357	0.563303	0.00247736	-0.173185	0.17814	0.977948	0.13198	-0.13807	0.402029	0.360708	0.45568	0.397158	4.89108
urine X - 24520	0.971824	0.0570356	-0.138796	0.252868	0.568111	0.044813	-0.222287	0.311913	0.74228	0.096503	-0.279359	0.472365	0.625706	0.814334	0.568949	0
urine taurine	0.972148	-0.0831554	-0.369982	0.203671	0.569883	-0.0269241	-0.394786	0.340937	0.885934	-0.163634	-0.715707	0.388439	0.574145	0.744995	0.52185	0
urine X - 17355	0.972148	-0.152896	-0.681022	0.375229	0.570426	-0.141088	-0.813491	0.531316	0.680889	-0.375555	-1.3932	0.642088	0.486062	0.626749	0.941973	0
urine X - 17673	0.972148	0.0966968	-0.239287	0.43268	0.572698	0.174342	-0.257423	0.606107	0.428704	-0.151403	-0.79812	0.495314	0.656154	0.399526	0.655713	0
urine X - 22143	0.972148	-0.0465778	-0.208734	0.115578	0.573448	-0.10223	-0.282894	0.078434	0.267404	-0.199211	-0.507299	0.108877	0.233758	0.282297	0.120515	33.7057
urine 4-hydroxyhippurate	0.972148	-0.0515035	-0.231221	0.128214	0.574329	-0.0347751	-0.230587	0.161037	0.727781	0.119659	-0.221231	0.460549	0.507106	0.276215	0.119412	33.8414
urine diethanolamine	0.972148	-0.068691	-0.308473	0.171091	0.574472	-0.0702173	-0.347353	0.206918	0.619476	0.208108	-0.232361	0.648578	0.376241	0.180024	0.151669	30.0457
urine cysteinylglycine disulfide*	0.972148	0.0321523	-0.0802988	0.144603	0.575208	-0.0257605	-0.17887	0.127349	0.74158	0.0386833	-0.177755	0.255122	0.733382	0.946181	0.855622	0
urine X - 12701	0.972148	0.0649874	-0.162304	0.292279	0.57521	0.116174	-0.126004	0.358351	0.347114	0.462541	0.08531	0.839772	0.0371118	0.0362196	0.192131	25.6447
urine X - 17324	0.972148	0.0555438	-0.13893	0.250017	0.575624	0.110667	-0.120982	0.342316	0.349096	-0.128625	-0.50361	0.24636	0.516627	0.286521	0.550136	0
urine N6-methyllysine	0.972148	-0.101312	-0.456215	0.253591	0.575822	-0.193538	-0.636128	0.249052	0.39141	-0.530927	-1.1756	0.113747	0.13757	0.157275	0.329103	11.815
urine creatine	0.972148	-0.0779151	-0.350937	0.195107	0.575934	-0.137569	-0.429611	0.154474	0.355875	0.167042	-0.354672	0.688756	0.544368	0.306765	0.112193	34.7433
urine X - 19763	0.972681	0.140613	-0.353741	0.634968	0.577193	0.131756	-0.525545	0.789056	0.694412	0.0634725	-0.891781	1.01873	0.898966	0.856949	0.900105	0
urine X - 24801	0.972681	-0.0396475	-0.179199	0.0999039	0.577638	-0.0488487	-0.218782	0.121084	0.573157	-0.151239	-0.420999	0.118521	0.297589	0.365	0.157743	29.3644
urine cortisone	0.97295	-0.0490552	-0.22355	0.125439	0.581634	0.0212516	-0.228348	0.270851	0.867467	-0.256984	-0.59275	0.0787817	0.164484	0.185839	0.539528	0
urine X - 23654	0.97295	0.0304063	-0.077953	0.138766	0.582335	0.0151493	-0.113869	0.144168	0.817984	0.169163	-0.025053	0.363378	0.118602	0.132288	0.251011	19.6105
urine N-acetylserine	0.97295	-0.0247987	-0.113486	0.0638884	0.583661	-0.0786146	-0.194368	0.037139	0.18315	-0.0394661	-0.21014	0.131208	0.660068	0.847666	0.533968	0
urine glucuronide of C12H22O4 (1)*	0.97295	0.0635255	-0.164682	0.291733	0.585347	0.0500309	-0.257214	0.357276	0.749608	0.380778	-0.0584421	0.819998	0.120129	0.128535	0.653824	0
urine X - 25164	0.97295	-0.0377013	-0.173145	0.0977423	0.585365	-0.0275885	-0.189995	0.134818	0.739176	0.0661259	-0.194268	0.32652	0.62944	0.381714	0.707683	0
urine piperidine	0.97295	0.112526	-0.292452	0.517504	0.586034	0.273414	-0.110963	0.657791	0.163271	0.470757	-0.30437	1.24588	0.261402	0.314022	0.0519747	43.7216
urine phosphate	0.97295	-0.0427804	-0.196963	0.111402	0.586563	-0.0298207	-0.194713	0.135072	0.722995	-0.192935	-0.484501	0.0986305	0.223773	0.264805	0.189598	25.9122
urine N-acetyl-aspartyl-glutamate (NAAG)	0.97295	0.0291673	-0.0761591	0.134494	0.587295	0.0354575	-0.0957428	0.166658	0.596327	-0.0113532	-0.221858	0.199152	0.917905	0.66817	0.328056	11.9199
urine glucuronide of C10H18O2 (10)*	0.97295	-0.0491724	-0.226943	0.128599	0.587724	0.0377923	-0.187962	0.263546	0.74283	-0.0339497	-0.392694	0.324794	0.85656	0.924387	0.293864	15.331
urine X - 21821	0.97295	-0.086013	-0.397569	0.225543	0.58844	-0.0669826	-0.397165	0.2632	0.690919	-0.092443	-0.721326	0.53644	0.779149	0.98175	0.141424	31.2161
urine X - 12126	0.97295	0.0655941	-0.172583	0.303771	0.589352	0.0292668	-0.287716	0.346249	0.856397	0.165079	-0.310224	0.640383	0.5115	0.641454	0.291328	15.5835
urine pseudouridine	0.97295	0.0196261	-0.0516913	0.0909434	0.589632	0.0416311	-0.0537923	0.137054	0.392502	0.033142	-0.110501	0.176784	0.660766	0.833457	0.173801	27.6014
urine X - 17010	0.97295	-0.067139	-0.312323	0.178045	0.591475	-0.130598	-0.458099	0.196902	0.434462	-0.0286155	-0.522533	0.465302	0.91184	0.861555	0.28207	16.5057
urine 5-hydroxyindoleacetate	0.97295	0.0301671	-0.0800099	0.140344	0.59151	0.0172656	-0.128471	0.163002	0.816383	0.0227982	-0.189255	0.234851	0.837339	0.938038	0.970501	0
urine sulforaphane	0.97295	0.324887	-0.863053	1.51283	0.591941	-0.0847019	-1.40652	1.23712	0.900053	0.791929	-1.63546	3.21932	0.536914	0.670743	0.287582	15.9566
urine 2-butenoylglycine	0.97295	-0.0519193	-0.241942	0.138104	0.592295	-0.0354234	-0.265266	0.194419	0.762599	-0.0334125	-0.399162	0.332337	0.861474	0.909897	0.967138	0
urine N-carbamoylvaline	0.97295	0.04707	-0.125396	0.219536	0.592705	0.0523616	-0.182911	0.287634	0.662689	0.271762	-0.0602929	0.603818	0.139777	0.151707	0.542829	0
urine X - 21834	0.97295	0.0773565	-0.20609	0.360803	0.592717	0.160599	-0.169127	0.490324	0.339763	-0.0254431	-0.592127	0.54124	0.931615	0.685995	0.266443	18.0647
urine glycoursodeoxycholic acid sulfate (1)	0.97295	0.134023	-0.357261	0.625307	0.59287	0.148634	-0.44263	0.739899	0.622223	0.127178	-0.815068	1.06942	0.796734	0.987015	0.806866	0
urine 2,3-dihydroxy-3-methylvalerate	0.97295	-0.0674215	-0.315902	0.181059	0.59486	-0.141523	-0.462003	0.178956	0.386755	-0.195303	-0.673463	0.282858	0.442002	0.553227	0.868044	0
urine beta-hydroxyisovalerate	0.97295	-0.0775345	-0.364725	0.209656	0.596707	-0.152331	-0.456277	0.151615	0.325958	-0.426162	-0.948049	0.0957261	0.140579	0.156486	0.0960628	36.8526
urine taurochenodeoxycholic acid 3-sulfate	0.97295	0.0832501	-0.225483	0.391984	0.597149	-0.0113979	-0.418769	0.395973	0.956268	0.265734	-0.329575	0.861044	0.402158	0.498285	0.641427	0
urine 3-hydroxyoctanoylcarnitine (2)	0.97295	-0.0827454	-0.389752	0.224261	0.597322	-0.153598	-0.491533	0.184338	0.373015	-0.40661	-0.98063	0.167411	0.195179	0.224802	0.17395	27.5853
urine X - 17349	0.97295	-0.125968	-0.594422	0.342486	0.598167	0.122794	-0.485652	0.73124	0.692436	-0.223853	-1.12472	0.677016	0.63674	0.808158	0.822817	0
urine 5-acetylamino-6-amino-3-methyluracil	0.97295	0.0719864	-0.195918	0.339891	0.598439	0.000455538	-0.341015	0.341926	0.997914	0.0581473	-0.482518	0.598813	0.837285	0.954334	0.301177	14.6026
urine X - 17688	0.97295	0.0607234	-0.165554	0.287001	0.598908	0.0493036	-0.23908	0.337687	0.73756	0.129164	-0.324922	0.583251	0.589441	0.736707	0.14982	30.2549
urine glucuronide of C10H14O2 (2)*	0.97295	-0.0690073	-0.326182	0.188167	0.598947	-0.0468824	-0.372334	0.278569	0.777683	-0.0623495	-0.557091	0.432392	0.809903	0.975977	0.951313	0
urine 3-hydroxydodecanedioate*	0.97295	0.0604288	-0.1655	0.286358	0.60012	0.14488	-0.155583	0.445344	0.34462	-0.0539789	-0.488842	0.380884	0.8127	0.559624	0.795757	0
urine X - 24412	0.97295	-0.0680627	-0.322546	0.186421	0.600139	-0.0838367	-0.421217	0.253543	0.626231	-0.271118	-0.761672	0.219437	0.304135	0.365007	0.728084	0
urine hydroxy-N6,N6,N6-trimethyllysine*	0.97295	0.0231315	-0.0636601	0.109923	0.601416	0.00494162	-0.10957	0.119454	0.932596	-0.0335744	-0.200624	0.133475	0.701907	0.454208	0.806196	0
urine aspartate	0.97295	-0.0413313	-0.196855	0.114192	0.602456	-0.087198	-0.285021	0.110625	0.387626	-0.277542	-0.576942	0.0218578	0.099282	0.100467	0.560082	0
urine 3-hydroxypyridine glucuronide	0.97295	-0.103015	-0.490947	0.284916	0.602737	0.104954	-0.394657	0.604565	0.680536	0.0361842	-0.710052	0.78242	0.926163	0.677738	0.840272	0
urine 2-hydroxybutyrate/2-hydroxyisobutyrate	0.97295	0.0346684	-0.0959521	0.165289	0.602924	-0.0220333	-0.186801	0.142734	0.793249	-0.142421	-0.385513	0.100671	0.277576	0.125655	0.381653	6.49321
urine p-cresol glucuronide*	0.97295	0.0939253	-0.260305	0.448156	0.603279	0.0504434	-0.40878	0.509667	0.829539	0.207687	-0.50253	0.917904	0.579204	0.720944	0.255059	19.2042
urine X - 11979	0.97295	0.0282367	-0.0784141	0.134887	0.603819	0.0805124	-0.0731007	0.234126	0.304296	-0.0201541	-0.225439	0.185131	0.851263	0.600544	0.821353	0
urine N-acetylisoleucine	0.97295	0.0359974	-0.100059	0.172054	0.604066	0.0207648	-0.161319	0.202848	0.823135	-0.0674084	-0.331705	0.196888	0.627971	0.390611	0.436066	0.777996
urine azelate (C9-DC)	0.97295	0.0705559	-0.19639	0.337502	0.604434	-0.0540533	-0.378972	0.270865	0.74438	0.00377989	-0.533105	0.540665	0.989262	0.781261	0.21906	22.8487
urine glucose	0.97295	-0.0771533	-0.369623	0.215316	0.60513	-0.252185	-0.653897	0.149527	0.218541	0.194765	-0.368145	0.757674	0.513069	0.293767	0.759356	0
urine N,N,N-trimethyl-alanylproline betaine (TMAP)	0.97295	-0.0135749	-0.0651653	0.0380156	0.60605	-0.0163386	-0.0868508	0.0541735	0.649721	-0.0137148	-0.113022	0.0855924	0.792142	0.997485	0.581087	0
urine X - 12214	0.97295	0.077084	-0.216186	0.370354	0.60644	0.11671	-0.257401	0.490821	0.540906	-0.0326252	-0.596381	0.531131	0.911938	0.664677	0.878353	0
urine X - 17682	0.97295	0.0278691	-0.078767	0.134505	0.608489	0.00469369	-0.132564	0.141952	0.946563	0.122275	-0.0817949	0.326344	0.267453	0.313559	0.362	8.50025
urine biopterin	0.97295	0.0352846	-0.10034	0.17091	0.610115	0.0654365	-0.101286	0.232158	0.441737	0.202684	-0.0426813	0.448049	0.136511	0.148649	0.2929	15.427
urine 5,6-dihydrouridine	0.97295	0.0145186	-0.0413332	0.0703704	0.610408	0.0381133	-0.0331476	0.109374	0.294514	-0.031581	-0.139258	0.0760956	0.578097	0.349231	0.310483	13.6753
urine gamma-glutamylphenylalanine	0.97295	0.0620103	-0.176693	0.300713	0.61064	0.0142454	-0.26984	0.298331	0.921709	-0.134983	-0.595888	0.325921	0.578645	0.35024	0.395752	5.03714
urine dopamine 3-O-sulfate	0.97295	-0.0480433	-0.233358	0.137271	0.611365	-0.0468248	-0.271073	0.177423	0.682352	0.0116034	-0.345081	0.368288	0.950418	0.709311	0.983359	0
urine mannitol/sorbitol	0.97295	-0.0589388	-0.286327	0.168449	0.611439	0.0452639	-0.276101	0.366629	0.782503	-0.0562576	-0.513905	0.40139	0.814474	0.989542	0.448739	0
urine glycodeoxycholate	0.97295	0.0777344	-0.222319	0.377788	0.611618	-0.00969534	-0.408055	0.388665	0.961954	0.123642	-0.453826	0.701111	0.683614	0.85894	0.928364	0
urine X - 13698	0.97295	0.033676	-0.0966484	0.164	0.612536	0.053739	-0.12575	0.233228	0.557329	-0.0581702	-0.309028	0.192688	0.659185	0.420632	0.916128	0
urine gamma-glutamylhistidine	0.97295	0.0651519	-0.18815	0.318454	0.614175	0.0528988	-0.274594	0.380391	0.751557	-0.0694086	-0.572137	0.43332	0.792202	0.553158	0.348124	9.90417
urine X - 24795	0.97295	0.0847932	-0.245384	0.41497	0.614725	0.0598493	-0.353602	0.473301	0.776628	0.180787	-0.45465	0.816223	0.589365	0.736118	0.537892	0
urine arabonate/xylonate	0.97295	0.0263718	-0.0769607	0.129704	0.616928	0.00549214	-0.140554	0.151538	0.941245	-0.0126732	-0.219285	0.193939	0.90669	0.673835	0.348873	9.8286
urine indoleacetylglutamine	0.97295	0.0490594	-0.143449	0.241568	0.617439	-0.0263657	-0.280721	0.22799	0.839007	0.0817817	-0.288777	0.452341	0.674514	0.843545	0.727847	0
urine glyco-beta-muricholate**	0.97295	0.0777978	-0.22789	0.383485	0.617911	-0.155983	-0.575892	0.263925	0.466572	0.193657	-0.394435	0.78175	0.533189	0.660922	0.711778	0
urine X - 24337	0.97295	0.0408106	-0.120197	0.201818	0.619335	0.0565517	-0.148296	0.2614	0.588452	-0.0358936	-0.345773	0.273985	0.824978	0.582687	0.990254	0
urine N,N-dimethyl-pro-pro	0.97295	0.0160147	-0.0473258	0.0793553	0.620213	-0.0222004	-0.0913593	0.0469585	0.529244	0.00929568	-0.118468	0.137059	0.889438	0.906369	0.0347887	47.2821
urine 3-indoxyl sulfate	0.97295	-0.0405547	-0.202338	0.121228	0.623206	-0.0904076	-0.30256	0.121745	0.40359	-0.0975605	-0.413965	0.218844	0.55908	0.688129	0.486029	0
urine 6'-sialyllactose	0.97295	0.0664934	-0.198945	0.331932	0.623441	0.069797	-0.221622	0.361216	0.638765	0.405463	-0.0721532	0.883079	0.127113	0.134888	0.0900998	37.6722
urine X - 17343	0.97295	-0.10773	-0.538096	0.322636	0.623694	-0.170379	-0.59782	0.257063	0.434659	-0.0456385	-0.913228	0.821951	0.919921	0.87287	0.0496951	44.1498
urine X - 11299	0.97295	0.0860928	-0.257892	0.430078	0.623751	0.111124	-0.316217	0.538466	0.610288	-0.0583542	-0.719988	0.60328	0.866208	0.62727	0.769913	0
urine X - 21838	0.97295	0.321469	-0.968952	1.61189	0.625362	0.234242	-1.19676	1.66524	0.74834	1.6591	-0.778078	4.09628	0.211712	0.2377	0.068681	40.8573
urine X - 23502	0.97295	-0.0467309	-0.234692	0.14123	0.626055	-0.109714	-0.355457	0.13603	0.381553	-0.190218	-0.554642	0.174206	0.330399	0.38748	0.405138	4.05895
urine glycocholate glucuronide (1)	0.97295	-0.0919941	-0.462471	0.278482	0.626482	-0.136634	-0.601717	0.328449	0.564746	-0.259843	-0.973375	0.453689	0.491705	0.601366	0.953259	0
urine 7-hydroxyindole sulfate	0.97295	0.0900858	-0.273337	0.453509	0.627081	0.0870348	-0.221101	0.39517	0.57985	-0.241283	-0.934036	0.451471	0.510334	0.298176	0.0044165	59.4305
urine cyclo(leu-asp)*	0.97295	0.0366808	-0.111467	0.184829	0.627479	0.0617847	-0.13295	0.256519	0.534039	0.237681	-0.0415204	0.516883	0.126178	0.129692	0.404202	4.15689
urine N-methylglutamate	0.97295	0.122721	-0.372965	0.618406	0.627503	-0.0821671	-0.584091	0.419757	0.748321	0.0172526	-0.980151	1.01466	0.973622	0.813229	0.0208844	51.0751
urine sucrose	0.97295	-0.0955686	-0.481837	0.290699	0.62773	-0.268805	-0.71484	0.17723	0.237531	-0.0362588	-0.814799	0.742282	0.929072	0.864764	0.0667015	41.1756
urine mannonate*	0.97295	0.0252056	-0.0768863	0.127298	0.628458	0.00146656	-0.123254	0.126187	0.981613	-0.109322	-0.305828	0.0871833	0.301118	0.147404	0.800325	0
urine X - 24342	0.97295	-0.0441815	-0.223289	0.134925	0.628757	-0.0324458	-0.250666	0.185775	0.770734	0.133879	-0.203851	0.471608	0.455178	0.254317	0.40564	4.00647
urine 5-(galactosylhydroxy)-L-lysine	0.97295	0.0212031	-0.0647611	0.107167	0.628793	-0.0197004	-0.13695	0.0975494	0.741918	0.0278108	-0.14567	0.201292	0.759825	0.932104	0.281971	16.5156
urine 2-hydroxysebacate	0.97295	0.0456762	-0.140662	0.232014	0.630917	0.126463	-0.0873966	0.340323	0.246456	0.14438	-0.22488	0.51364	0.461179	0.553456	0.0875243	38.034
urine chiro-inositol	0.97295	-0.115435	-0.586438	0.355569	0.630977	-0.170293	-0.882017	0.541432	0.639101	-0.0687582	-1.00252	0.865005	0.888113	0.911027	0.477945	0
urine carnosine	0.97295	-0.0694046	-0.352878	0.214069	0.631319	-0.0881379	-0.472852	0.296576	0.653412	-0.237775	-0.783409	0.307858	0.413036	0.49522	0.84067	0
urine tyrosine	0.97295	0.0347061	-0.107204	0.176616	0.6317	-0.0207399	-0.211223	0.169744	0.831014	-0.0783013	-0.351422	0.194819	0.586554	0.364923	0.804937	0
urine X - 17323	0.97295	0.040198	-0.12431	0.204706	0.631994	0.0251778	-0.181573	0.231929	0.811352	-0.100289	-0.416937	0.216358	0.548641	0.332808	0.911568	0
urine allantoic acid	0.97295	-0.05985	-0.304975	0.185275	0.632261	-0.0757898	-0.362942	0.211362	0.604943	-0.206664	-0.689798	0.27647	0.4214	0.501621	0.230696	21.6618
urine neopterin	0.97295	0.0380457	-0.11829	0.194381	0.63338	0.0624785	-0.113319	0.238276	0.48607	0.203764	-0.0880891	0.495617	0.201145	0.22197	0.166929	28.3496
urine 1-methylguanidine	0.97295	0.0362661	-0.113064	0.185596	0.634079	0.0807727	-0.0966091	0.258154	0.37213	0.108584	-0.188333	0.405502	0.489919	0.588687	0.343492	10.3708
urine 2,3-dihydroxypyridine	0.97295	-0.0706947	-0.361895	0.220506	0.634203	-0.000578271	-0.349302	0.348145	0.997407	-0.0473888	-0.60785	0.513072	0.871679	0.925891	0.884925	0
urine S-carboxymethyl-L-cysteine	0.97295	-0.042175	-0.216102	0.131752	0.634598	-0.0122651	-0.20165	0.17712	0.898994	0.0692935	-0.272762	0.411349	0.699673	0.472131	0.0781384	39.3979
urine X - 12261	0.97295	-0.115012	-0.589506	0.359481	0.634733	-0.0599081	-0.666983	0.547167	0.846634	0.106378	-0.837323	1.05008	0.829589	0.602175	0.237176	21.0049
urine X - 12216	0.97295	0.0477907	-0.151048	0.246629	0.637586	0.044532	-0.229504	0.318568	0.750104	0.0789845	-0.303731	0.461699	0.694364	0.855428	0.618548	0
urine 4-acetylcatechol sulfate (1)	0.97295	-0.0674424	-0.34814	0.213255	0.637701	-0.0735541	-0.425078	0.277969	0.681725	-0.303757	-0.844017	0.236504	0.296288	0.339348	0.828547	0
urine 1,3,7-trimethylurate	0.97295	-0.0891129	-0.461402	0.283176	0.638965	-0.0259454	-0.441653	0.389762	0.902641	-0.187376	-0.93544	0.560688	0.634068	0.769339	0.16618	28.4317
urine dopamine	0.97295	-0.0378181	-0.195831	0.120195	0.639007	-0.12166	-0.32314	0.0798196	0.236615	0.0800174	-0.227249	0.387284	0.620843	0.399653	0.294877	15.2301
urine X - 22148	0.97295	0.0644625	-0.205042	0.333967	0.639212	0.0669112	-0.249602	0.383424	0.678626	0.00605464	-0.536767	0.548876	0.982989	0.810094	0.265375	18.1715
urine imidazole propionate	0.97295	-0.0483809	-0.250706	0.153944	0.639301	-0.0283462	-0.305054	0.248361	0.84087	-0.0993209	-0.48873	0.290088	0.627962	0.770267	0.874551	0
urine levulinate (4-oxovalerate)	0.97295	0.0374688	-0.119263	0.194201	0.639387	0.022568	-0.174342	0.219478	0.822265	-0.164592	-0.466959	0.137774	0.311097	0.156622	0.733135	0
urine homovanillate sulfate	0.97295	-0.0766714	-0.398682	0.245339	0.640735	-0.0979493	-0.503682	0.307784	0.636098	-0.00282577	-0.655572	0.64992	0.993397	0.801042	0.297981	14.921
urine candesartan	0.97295	0.246466	-0.79075	1.28368	0.641407	0.50494	-0.43046	1.44034	0.29005	-0.252578	-2.32118	1.81602	0.815696	0.592549	0.0507144	43.957
urine L-urobilin	0.97295	-0.120727	-0.630093	0.388638	0.64226	-0.379487	-1.03506	0.276089	0.256565	-0.711456	-1.69022	0.267309	0.184702	0.19608	0.499772	0
urine sarcosine	0.97295	0.0477728	-0.154684	0.250229	0.643734	0.0843057	-0.185716	0.354327	0.540579	-0.00957874	-0.399355	0.380198	0.962532	0.742728	0.984901	0
urine tetrahydrocortisone glucuronide (5)	0.97295	0.0470334	-0.152768	0.246834	0.644528	0.0908263	-0.176383	0.358036	0.505281	-0.034881	-0.419484	0.349722	0.862464	0.635705	0.765825	0
urine X - 24462	0.97295	-0.0350089	-0.183758	0.113741	0.644593	-0.00630574	-0.183414	0.170802	0.944367	0.182248	-0.0734505	0.437947	0.192652	0.0799048	0.167981	28.2345
urine cis-3,4-methyleneheptanoylglycine	0.97295	0.0465127	-0.151506	0.244532	0.645246	0.0154407	-0.226124	0.257005	0.900302	0.00783011	-0.373307	0.388967	0.968674	0.820605	0.824202	0
urine N-acetylglutamine	0.97295	-0.0422546	-0.22228	0.137771	0.645494	-0.0181612	-0.257698	0.221375	0.881868	-0.331652	-0.678136	0.0148322	0.0901055	0.0843702	0.508956	0
urine X - 14837	0.97295	0.358581	-1.17171	1.88887	0.646045	0.0606511	-1.72406	1.84536	0.946895	-1.12922	-4.00832	1.74989	0.45983	0.26253	0.194078	25.4398
urine X - 12117	0.97295	-0.0379778	-0.200133	0.124178	0.646209	-0.00634403	-0.21471	0.202022	0.952415	0.0638915	-0.25501	0.382793	0.702799	0.480542	0.347273	9.98999
urine 5alpha-androstan-3beta,17alpha-diol disulfate	0.97295	-0.0920381	-0.485398	0.301322	0.646528	-0.086546	-0.620685	0.447593	0.75081	-0.362061	-1.11745	0.393327	0.369652	0.430966	0.871582	0
urine 3,5-dihydroxybenzoic acid	0.97295	-0.0462212	-0.243793	0.151351	0.646574	-0.0846649	-0.339754	0.170424	0.515357	0.172684	-0.207593	0.552961	0.394363	0.216108	0.677208	0
urine taurocholate	0.97295	-0.231817	-1.22473	0.761101	0.647244	-0.228001	-1.41236	0.956356	0.70594	-0.653457	-2.61152	1.3046	0.527808	0.630589	0.427816	1.66271
urine glycerophosphorylcholine (GPC)	0.973673	-0.057576	-0.30507	0.189918	0.64842	-0.0716015	-0.335069	0.191865	0.594274	0.323403	-0.092364	0.739169	0.158352	0.0618213	0.0681462	40.9428
urine X - 12111	0.975212	0.102439	-0.340226	0.545105	0.650141	-0.0080351	-0.479026	0.462956	0.973326	0.0588053	-0.833958	0.951568	0.899838	0.912942	0.0847183	38.434
urine glucuronide of C12H22O4 (2)*	0.975371	-0.052698	-0.280979	0.175583	0.650943	-0.090403	-0.412044	0.231238	0.581713	0.223353	-0.216155	0.662861	0.342725	0.180265	0.793508	0
urine glucuronide of piperine metabolite C17H21NO3 (3)*	0.976836	-0.0665375	-0.357804	0.224729	0.654342	0.0222945	-0.319363	0.363952	0.898232	0.35195	-0.151122	0.855022	0.200299	0.0853984	0.133027	32.198
urine X - 12411	0.976836	-0.0365909	-0.196881	0.123699	0.654572	-0.0529861	-0.245897	0.139925	0.590346	0.121794	-0.180811	0.424399	0.448495	0.257619	0.393612	5.25909
urine 3-hydroxypyridine sulfate	0.976836	-0.0639304	-0.34472	0.216859	0.655419	-0.00239998	-0.35673	0.35193	0.989408	-0.153399	-0.693856	0.387059	0.590237	0.712089	0.786284	0
urine N,N,N-trimethyl-5-aminovalerate	0.976836	-0.0617444	-0.333294	0.209805	0.655848	-0.214606	-0.512143	0.0829317	0.157459	-0.509044	-0.950889	-0.0671977	0.0475262	0.0426159	0.0767868	39.6007
urine X - 17685	0.976836	0.0492918	-0.168048	0.266632	0.656673	0.091211	-0.18129	0.363712	0.511801	-0.0123107	-0.448705	0.424083	0.956996	0.752742	0.431765	1.24011
urine X - 24341	0.976836	0.0370007	-0.126355	0.200357	0.657087	0.139384	-0.0846186	0.363386	0.222627	0.146813	-0.167688	0.461314	0.381758	0.441829	0.543063	0
urine nicotinamide ribonucleotide (NMN)	0.976836	0.078263	-0.268328	0.424854	0.658073	0.0602166	-0.386684	0.507118	0.79171	0.0511149	-0.618526	0.720756	0.884049	0.927844	0.706944	0
urine homocarnosine	0.976836	-0.0449415	-0.244396	0.154513	0.658762	-0.0428469	-0.292589	0.206895	0.736675	-0.131485	-0.51574	0.25277	0.517624	0.616764	0.598463	0
urine trans-urocanate	0.976836	-0.0370663	-0.201781	0.127648	0.659171	-0.0139027	-0.185461	0.157655	0.873801	0.0239513	-0.305657	0.353559	0.889575	0.680108	0.0948554	37.0167
urine X - 10458	0.976836	-0.0258492	-0.140721	0.089023	0.659182	0.0137934	-0.12855	0.156137	0.849368	0.111858	-0.109517	0.333233	0.345364	0.184262	0.44853	0
urine tyramine	0.976836	0.0440099	-0.151818	0.239838	0.659591	0.0655445	-0.204876	0.335965	0.634747	-0.117343	-0.493904	0.259218	0.554985	0.348678	0.804222	0
urine X - 17674	0.977088	0.0430525	-0.149038	0.235143	0.660459	0.0167917	-0.21996	0.253544	0.889442	0.26225	-0.107451	0.631951	0.194599	0.203678	0.768739	0
urine X - 23517	0.980148	0.0528967	-0.185185	0.290978	0.663227	0.0735832	-0.198526	0.345693	0.596105	0.0490956	-0.431813	0.530004	0.84542	0.985895	0.179967	26.9374
urine X - 17335	0.982533	-0.0314768	-0.174211	0.111257	0.665577	0.0101942	-0.184155	0.204544	0.918117	-0.000546419	-0.27986	0.278767	0.997016	0.804633	0.494579	0
urine 5-hydroxylysine	0.982533	-0.0618858	-0.343108	0.219336	0.666243	-0.134756	-0.480294	0.210782	0.444651	-0.449732	-0.942829	0.0433665	0.104134	0.101353	0.266908	18.0183
urine sebacate (C10-DC)	0.983445	0.0687192	-0.245747	0.383185	0.668429	0.149032	-0.257877	0.555942	0.472852	-0.275437	-0.876964	0.32609	0.390569	0.218941	0.429118	1.52355
urine suberoylcarnitine (C8-DC)	0.983445	0.041268	-0.148094	0.23063	0.669278	0.053721	-0.164579	0.27202	0.629575	0.159571	-0.212941	0.532083	0.420763	0.483029	0.251285	19.583
urine 4-ethylphenol glucuronide	0.983445	0.078837	-0.283188	0.440862	0.669514	0.0498764	-0.419522	0.519275	0.835028	0.17458	-0.540225	0.889385	0.642453	0.764841	0.472803	0
urine S-methylmethionine	0.983445	-0.149108	-0.837222	0.539006	0.671051	0.170863	-0.696312	1.03804	0.699364	0.449977	-0.886133	1.78609	0.524115	0.329416	0.710992	0
urine X - 17301	0.983445	-0.298762	-1.68411	1.08658	0.672526	0.0631271	-1.75653	1.88279	0.94579	-0.839423	-3.50296	1.82411	0.550587	0.651333	0.539343	0
urine X - 24625	0.983445	-0.0439866	-0.247953	0.15998	0.67253	0.0309175	-0.234949	0.296784	0.819706	-0.0757332	-0.468626	0.31716	0.713475	0.856702	0.836036	0
urine cortisone 21-sulfate	0.983445	0.0560838	-0.204263	0.31643	0.672868	0.0680159	-0.25823	0.394262	0.682823	0.05107	-0.471054	0.573193	0.851808	0.98283	0.446884	0
urine X - 18838	0.983445	0.0380748	-0.139061	0.215211	0.673545	0.135281	-0.0928053	0.363368	0.24504	0.0312781	-0.326219	0.388775	0.867266	0.966072	0.326458	12.0798
urine X - 13847	0.983445	0.0664469	-0.242735	0.375629	0.673594	0.0828201	-0.306535	0.472175	0.676747	0.140955	-0.454294	0.736204	0.652502	0.7799	0.866599	0
urine argininate*	0.983445	0.0410453	-0.151132	0.233222	0.675501	0.184316	-0.0193702	0.388003	0.0761334	0.103899	-0.28139	0.489187	0.608659	0.716072	0.0112769	54.8544
urine 2,4,6-trihydroxybenzoate	0.983445	-0.0551654	-0.31414	0.203809	0.676311	0.0291574	-0.308923	0.367238	0.865769	0.179433	-0.314951	0.673817	0.493123	0.301932	0.395453	5.06815
urine gamma-glutamylglycine	0.983445	-0.0458691	-0.261283	0.169545	0.676426	-0.083574	-0.355393	0.188245	0.546766	-0.137873	-0.553247	0.277501	0.529992	0.622646	0.577924	0
urine X - 17351	0.983445	-0.0635384	-0.3628	0.235724	0.677312	-0.103443	-0.418238	0.211353	0.519545	-0.150539	-0.751366	0.450289	0.633973	0.746634	0.21934	22.8201
urine adipoylcarnitine (C6-DC)	0.983445	0.0370769	-0.138991	0.213145	0.679801	-0.0113866	-0.201618	0.178845	0.906609	0.173933	-0.167354	0.515221	0.341412	0.379314	0.0488694	44.3076
urine X - 24387	0.983445	-0.0292908	-0.168433	0.109852	0.679907	0.00850137	-0.178399	0.195401	0.928962	0.0659277	-0.201826	0.333681	0.639775	0.433612	0.611742	0
urine oxindolylalanine	0.983445	-0.0365487	-0.2104	0.137302	0.680308	-0.0547152	-0.282441	0.17301	0.6377	0.260776	-0.0527101	0.574263	0.134068	0.0546701	0.324475	12.2782
urine isovalerylcarnitine (C5)	0.983445	-0.0769714	-0.444085	0.290143	0.681118	0.0746148	-0.396935	0.546164	0.756461	-0.629602	-1.27757	0.0183633	0.0859934	0.078772	0.290552	15.6608
urine X - 24403	0.983445	-0.0570327	-0.329176	0.215111	0.681258	-0.203684	-0.519009	0.11164	0.205498	-0.0505711	-0.599947	0.498805	0.860428	0.979007	0.132647	32.2429
urine X - 24431	0.983445	-0.0510596	-0.295694	0.193575	0.682481	0.0234309	-0.223482	0.270343	0.852451	0.105228	-0.375105	0.58556	0.676755	0.472533	0.0829398	38.6908
urine X - 18935	0.983445	0.0566083	-0.214638	0.327855	0.682512	0.0716042	-0.260184	0.403392	0.672305	0.132129	-0.41268	0.676937	0.644759	0.757047	0.175945	27.3698
urine 3-methylcrotonylglycine	0.983445	0.0341144	-0.129572	0.197801	0.682919	0.113987	-0.0920219	0.319996	0.278156	0.110824	-0.214996	0.436643	0.520075	0.601021	0.393223	5.2994
urine X - 10457	0.983445	-0.0206334	-0.119683	0.0784159	0.683062	-0.00351988	-0.13175	0.124711	0.957094	0.107196	-0.0754121	0.289804	0.276685	0.13942	0.3643	8.26656
urine X - 18945	0.983445	0.0614545	-0.234381	0.35729	0.6839	-0.171118	-0.529714	0.187478	0.349648	-0.032964	-0.626084	0.560156	0.915413	0.722576	0.148881	30.3614
urine 5-bromotryptophan	0.983445	0.0455117	-0.174895	0.265918	0.685689	0.0216234	-0.220647	0.263894	0.861133	-0.145447	-0.567795	0.276901	0.514999	0.323935	0.243094	20.4072
urine glucuronide of C8H14O2 (1)*	0.983445	0.0445271	-0.171269	0.260323	0.685907	0.0636383	-0.217666	0.344942	0.65748	0.0564853	-0.358839	0.471809	0.795223	0.948642	0.975477	0
[truncated: 426 more rows]

## Sheet: Table S8
Table S8. Proteome-wide Mendelian randomization analysis investigating the associations of genetically proxied SLC13A5 inhibition with plasma protein-binding aptamers.
[truncated: 4,909 more rows]

[truncated: 7 more sheets: Table S9, Table S10, Table S11, Table S12, Table S13, Table S14, Table S15]
